# Supplementary material for: Childhood trauma, psychache, and depression among university students: a moderated mediation model
Source: Front Psychiatry. 2024 Jun 24;15:1414105. doi: 10.3389/fpsyt.2024.1414105 (PMC11228253; doi:10.3389/fpsyt.2024.1414105)
Supplement: Supplementary file 1 [file DataSheet_1.xlsx]

## Sheet: Sheet1
number	gender	age	BMI	grade	major	only child	city	TY1	TY2	TY3	TY all	CS1	CS2	CS3	CS4	CS5	CS6	CS7	CS8	CS9	CS10	CS11	CS12	CS13	CS14	CS15	CS16	CS17	CS18	CS19	CS20	CS21	CS22	CS23	CS24	CS25	CS26	CS27	CS28	CS V1QN	CS V2QN	CS V3XN	CS V4QH	CS V5QTH	1CS all	CT1	CT2	CT3	CT4
1	2	18	16.7062	1	2	2	1	2	4	4	32	1	2	3	1	1	1	1	3	1	3	2	2	3	1	1	4	1	1	3	1	1	3	1	1	1	2	1	2	9	7	5	10	7	38	6	5	5	2
2	1	18	21.6049	1	2	2	1	4	3	1	12	4	2	1	1	2	1	2	1	1	1	1	1	2	1	1	4	1	1	2	1	1	4	1	1	1	2	1	5	5	5	5	13	10	38	1	5	5	5
3	1	19	24.6914	1	2	1	1	3	4	3	36	1	1	1	2	1	1	1	1	1	2	2	1	1	2	1	3	1	1	1	1	2	5	2	1	1	4	4	2	6	6	10	6	9	37	5	7	1	7
4	1	17	21.2245	1	2	2	2	4	4	5	80	1	5	1	1	5	1	5	1	1	1	1	1	5	1	1	1	1	1	5	1	1	1	1	1	1	5	1	5	5	5	5	25	13	53	1	1	1	1
5	2	19	19.487	2	2	2	1	2	0	1	0	5	1	1	1	1	1	1	1	1	1	1	1	1	1	1	5	1	1	1	1	1	5	1	1	1	1	1	1	5	5	5	5	9	29	1	5	1	1
6	2	19	25.9516	2	2	2	1	1	1	2	2	1	1	1	1	1	1	1	1	1	2	1	1	1	1	1	5	1	1	1	1	1	5	1	1	1	1	1	1	5	5	5	5	5	25	5	5	5	5
7	2	22	17.0068	2	2	2	1	2	3	4	24	3	4	3	4	3	5	4	5	1	1	1	1	3	4	5	4	1	3	5	1	2	1	2	1	1	5	1	5	16	9	7	20	21	73	4	4	3	3
8	1	19	25.7552	2	2	2	2	1	1	1	1	1	1	1	1	1	1	1	1	1	2	1	1	1	1	1	3	1	1	1	1	1	4	2	1	1	1	1	1	5	5	6	5	5	26	4	4	4	4
9	1	20	23.1481	2	2	2	1	2	4	5	40	1	1	1	1	5	1	1	1	1	1	1	1	1	1	1	5	1	1	1	1	1	5	1	1	1	1	1	1	5	5	5	9	5	29	5	7	1	7
10	1	20	21.1327	2	2	2	1	3	4	4	48	1	5	1	1	5	1	5	1	1	1	1	1	2	1	1	2	1	1	2	1	1	2	2	1	1	3	1	3	5	5	6	17	11	44	4	4	4	4
11	1	18	26.2346	2	2	2	1	4	3	4	48	1	2	3	1	2	1	2	1	1	3	1	1	2	2	1	2	1	1	4	1	1	1	2	1	1	4	1	4	8	5	6	14	9	42	5	5	5	5
12	1	21	27.1314	2	2	2	1	5	4	5	100	1	5	1	1	5	1	5	1	1	1	1	1	5	1	1	1	1	1	5	1	1	1	1	1	1	5	1	5	5	5	5	25	13	53	7	7	7	7
13	2	20	22.1003	3	2	2	1	1	0	1	0	5	1	1	1	1	1	1	1	1	4	1	1	1	1	1	4	1	1	2	1	1	3	1	1	1	1	1	2	5	5	5	7	9	31	2	1	1	1
14	2	22	18.7109	3	2	2	1	1	2	2	4	1	4	1	1	1	1	3	2	1	3	1	1	3	2	1	2	1	1	3	1	1	2	1	1	1	3	1	4	7	5	5	14	10	41	5	2	3	4
15	2	20	18.937	3	2	2	1	4	2	3	24	1	1	1	1	1	1	1	1	1	1	1	1	1	1	1	5	1	1	1	1	1	4	1	1	1	1	1	1	5	5	5	5	5	25	1	4	1	1
16	2	20	19.6752	3	2	2	1	4	2	3	24	5	1	1	1	1	1	1	1	1	3	1	1	5	1	1	4	1	1	1	1	1	2	1	1	1	1	1	1	5	5	5	9	9	33	5	1	1	1
17	2	20	22.4913	3	2	2	1	3	4	3	36	1	2	2	1	2	1	1	1	1	1	1	1	1	1	1	5	1	1	2	1	1	5	1	2	1	1	1	1	6	5	6	7	6	30	4	4	2	2
18	2	22	29.4118	3	2	2	1	3	4	3	36	1	1	1	1	1	5	1	1	1	1	1	1	1	1	1	5	1	1	1	1	1	4	1	1	1	2	1	1	5	5	5	5	10	30	5	4	3	3
19	2	21	16.955	3	2	1	2	4	4	3	48	1	1	1	1	1	1	1	1	1	1	1	1	1	1	1	4	1	1	1	1	1	5	1	1	1	1	1	1	5	5	5	5	5	25	4	4	4	4
20	2	20	18.1252	3	2	2	1	4	3	4	48	1	1	1	1	4	2	1	2	2	2	2	2	4	2	2	2	2	2	4	2	2	2	2	2	2	4	2	4	9	10	10	17	9	55	3	3	3	3
21	2	19	16.9747	3	2	2	1	5	3	4	60	1	3	1	1	1	1	5	1	1	2	1	1	1	1	1	3	1	1	1	1	1	5	1	1	1	1	1	1	5	5	5	9	7	31	1	6	4	5
22	1	22	21.0373	3	2	1	2	1	0	1	0	1	4	2	1	2	1	1	2	1	5	1	5	1	5	1	5	1	1	5	1	1	1	1	1	1	5	1	5	11	9	5	14	12	51	7	7	7	7
23	1	21	23.8884	3	2	2	2	1	0	1	0	5	2	4	1	2	2	1	1	1	2	2	1	1	3	1	4	1	1	1	1	1	4	1	1	1	1	1	1	10	6	5	6	11	38	1	4	4	4
24	1	22	21.6049	3	2	1	1	1	1	2	2	1	5	1	1	5	1	5	1	1	1	1	1	5	1	1	1	1	1	5	1	1	1	1	1	1	5	1	5	5	5	5	25	13	53	1	1	1	1
25	1	21	30.4218	3	2	2	1	1	2	4	8	5	1	2	1	1	1	1	1	1	1	1	1	1	1	1	3	1	1	2	1	1	3	1	1	1	2	1	2	6	5	5	7	10	33	1	1	1	1
26	1	20	25.5354	3	2	1	2	3	2	3	18	1	1	1	1	1	1	1	1	1	1	1	1	1	1	1	5	1	1	1	1	1	5	1	1	1	1	1	1	5	5	5	5	5	25	1	1	1	1
27	1	20	21.4619	3	2	1	1	3	3	3	27	5	1	2	1	1	1	1	1	1	1	1	1	1	1	1	5	1	1	1	1	1	5	1	1	1	1	1	1	6	5	5	5	9	30	1	3	3	1
28	1	20	19.7232	3	2	1	2	2	4	4	32	1	1	1	1	1	1	1	1	1	1	1	2	1	2	1	5	1	1	1	1	1	5	1	1	1	1	1	1	6	6	5	5	5	27	4	1	1	3
29	1	20	18.937	3	2	1	1	2	4	5	40	1	4	2	1	2	1	1	1	1	1	1	1	2	1	1	2	2	1	2	3	1	3	3	1	3	3	1	3	8	6	9	10	10	43	5	5	1	5
30	1	21	23.4835	3	2	2	1	5	3	3	45	1	1	1	1	1	1	1	1	1	1	1	1	1	1	1	1	1	1	1	1	1	1	1	1	1	1	1	1	5	5	5	5	5	25	2	2	6	2
31	1	21	20.7157	3	2	2	1	4	3	4	48	5	1	2	1	2	1	1	1	1	1	1	1	5	1	1	1	1	1	5	1	1	1	1	1	1	5	1	3	6	5	5	16	13	45	3	3	3	2
32	1	20	21.0373	3	2	2	1	4	3	4	48	1	2	2	1	2	1	1	1	1	1	1	1	2	1	1	2	1	1	1	3	1	3	3	3	1	3	1	3	6	5	11	9	8	39	5	4	6	5
33	1	20	22.1607	3	2	2	1	3	4	5	60	1	5	1	1	5	1	5	1	1	1	1	1	5	1	1	1	1	1	5	1	1	1	1	1	1	5	1	5	5	5	5	25	13	53	1	1	1	1
34	1	21	21.9136	3	2	2	2	4	4	4	64	1	2	1	1	1	1	1	1	1	1	1	2	1	1	1	4	1	1	1	1	1	5	1	1	1	2	1	1	5	6	5	5	7	28	2	5	1	6
35	1	22	20.0474	3	2	1	1	4	4	4	64	5	1	1	1	5	1	5	1	1	2	2	1	1	1	1	3	1	1	1	1	1	3	1	1	1	5	1	2	5	6	5	14	13	43	5	4	6	4
36	1	21	24.2123	3	2	1	2	4	4	4	64	1	5	1	1	2	1	3	1	1	3	1	1	3	1	1	3	1	1	4	1	1	2	1	1	1	3	1	3	5	5	5	15	11	41	4	4	4	4
37	1	20	27.4286	3	2	1	2	4	4	4	64	1	2	4	1	1	1	1	1	1	1	1	1	1	1	1	5	1	1	1	1	1	5	1	1	1	1	1	1	8	5	5	5	6	29	5	1	5	5
38	2	21	17.7154	4	2	2	1	1	1	3	3	1	1	1	1	1	1	1	1	1	1	1	1	1	1	1	4	1	1	1	1	1	3	1	1	1	1	1	1	5	5	5	5	5	25	5	3	5	5
39	2	23	20.9572	4	2	2	1	1	2	2	4	1	5	1	1	2	4	2	4	1	1	1	1	2	1	1	2	1	1	2	1	1	1	1	1	1	5	1	5	8	5	5	13	16	47	1	1	1	1
40	2	21	21.5139	4	2	2	1	3	1	3	9	3	2	2	1	3	2	2	1	1	2	1	1	4	3	1	2	1	1	4	1	1	1	1	1	1	2	1	3	8	5	5	16	10	44	4	4	4	6
41	2	21	20.984	4	2	2	2	3	1	5	15	1	1	1	1	1	1	1	1	1	1	1	1	1	1	1	5	1	1	1	2	1	5	2	2	2	1	1	1	6	5	8	5	5	29	6	5	7	7
42	2	21	20.3383	4	2	2	1	2	4	3	24	4	3	4	1	2	3	3	1	1	1	1	1	2	1	1	5	1	1	2	1	1	4	1	1	1	2	1	2	8	5	5	11	13	42	5	5	6	6
43	2	21	20.4783	4	2	2	1	2	4	3	24	2	4	3	1	2	4	2	1	1	1	1	1	2	1	1	4	1	1	2	1	1	3	1	1	1	2	1	2	7	5	5	10	13	40	1	1	1	1
44	2	22	21.0772	4	2	2	1	4	3	3	36	4	2	2	1	3	3	3	3	1	2	1	1	2	1	1	4	1	1	5	1	1	4	1	1	1	2	1	5	8	5	5	18	12	48	2	3	3	3
45	1	21	20.0617	4	2	2	1	1	1	5	5	1	1	1	1	1	5	1	1	1	1	1	1	1	1	1	4	1	1	1	1	1	5	1	1	1	1	1	1	5	5	5	5	9	29	1	1	1	1
46	1	23	22.3435	4	2	1	2	1	3	3	9	1	5	1	1	5	1	5	1	1	1	1	1	5	1	1	1	1	1	5	1	1	1	1	1	1	5	1	5	5	5	5	25	13	53	1	1	1	1
47	1	22	20.9024	4	2	2	1	2	3	2	12	1	1	1	1	1	1	1	1	1	1	1	1	1	1	1	5	1	1	1	1	1	5	1	1	1	1	1	1	5	5	5	5	5	25	1	7	1	1
48	1	22	24.6704	4	2	2	2	3	2	2	12	1	2	1	1	2	1	1	1	1	1	1	1	1	1	1	5	1	1	5	1	1	3	1	1	1	1	1	5	5	5	5	14	6	35	3	3	3	3
49	1	23	22.9441	4	2	1	1	3	2	3	18	1	1	1	1	1	1	1	1	1	3	1	1	1	1	1	4	1	1	1	1	1	1	1	1	1	1	1	2	5	5	5	6	5	26	3	5	6	6
50	1	22	25.464	4	2	2	2	2	4	3	24	4	2	4	1	2	4	3	3	3	3	3	3	3	3	3	3	3	3	3	3	3	3	3	3	3	3	3	3	16	15	15	14	14	74	4	4	4	4
51	1	22	22.4913	4	2	2	1	4	2	3	24	1	2	1	1	2	1	2	1	1	1	1	1	2	1	1	4	1	1	2	1	1	4	1	1	1	2	1	2	5	5	5	10	7	32	1	1	1	1
52	1	22	22.8774	4	2	2	2	4	3	3	36	1	5	1	1	2	1	5	1	1	1	1	1	2	2	1	4	1	1	5	1	1	1	1	1	1	2	1	2	6	5	5	16	10	42	5	4	4	4
53	1	21	20.0617	4	2	1	1	4	3	3	36	1	1	1	1	1	1	1	1	1	3	1	1	1	1	1	3	1	1	1	1	1	3	1	1	1	1	1	3	5	5	5	7	5	27	4	4	4	4
54	1	22	22.2222	4	2	2	1	4	4	3	48	1	2	3	1	1	5	1	1	1	3	1	1	2	2	1	3	1	2	1	1	1	3	1	1	1	2	1	2	9	5	5	7	11	37	4	4	5	5
55	1	21	24.6914	4	2	1	1	4	4	3	48	1	1	1	1	5	1	1	1	1	1	1	1	1	1	1	5	1	1	1	1	1	5	1	1	1	1	1	1	5	5	5	9	5	29	1	3	5	5
56	1	22	22.0932	4	2	1	1	4	3	4	48	1	1	1	1	1	1	1	1	1	1	1	1	1	1	1	5	1	1	1	1	1	5	1	1	1	1	1	5	5	5	5	9	5	29	4	4	4	4
57	1	22	24.4193	4	2	2	1	4	3	4	48	5	1	1	1	1	1	1	1	1	1	1	1	1	1	1	1	1	1	1	1	1	4	1	1	1	1	1	1	5	5	5	5	9	29	4	4	3	5
58	1	23	25.464	4	2	1	2	4	4	4	64	1	5	1	1	5	1	5	1	1	1	1	1	5	1	1	1	1	1	5	1	1	1	1	1	1	5	1	5	5	5	5	25	13	53	3	2	2	2
59	1	21	20.0617	4	2	1	1	4	4	4	64	1	2	1	1	1	1	1	1	1	1	1	1	1	1	1	5	1	1	1	1	1	5	1	1	1	1	1	1	5	5	5	5	6	26	3	5	3	3
60	2	24	20.2848	5	2	2	1	2	3	4	24	2	1	2	1	1	1	1	1	1	1	1	1	1	1	1	3	1	1	1	1	1	5	1	1	1	1	1	1	6	5	5	5	6	27	4	4	4	4
61	2	25	24.093	5	2	2	1	2	3	5	30	1	4	1	1	2	4	2	1	1	2	1	1	3	3	1	3	1	1	3	1	1	2	1	2	1	5	1	3	7	5	6	13	15	46	1	1	2	4
62	2	24	23.5078	5	2	2	1	2	4	4	32	1	1	1	1	2	1	2	1	1	1	1	1	2	1	1	3	1	1	3	1	1	1	1	1	1	3	1	2	5	5	5	11	7	33	4	4	4	5
63	2	23	29.0657	5	2	1	2	2	4	4	32	1	1	1	1	1	1	1	1	1	1	1	2	1	1	1	4	1	1	1	1	1	5	1	1	1	1	1	1	5	6	5	5	5	26	3	3	2	2
64	2	21	19.9481	5	2	2	1	3	3	4	36	2	2	4	1	2	1	1	1	1	5	1	2	2	2	1	4	1	2	2	1	1	2	1	1	1	2	1	1	10	6	5	8	8	37	6	5	4	5
65	1	24	21.4619	5	2	2	1	1	2	3	6	3	3	3	3	3	3	3	3	1	3	2	3	4	4	2	1	1	2	4	1	1	1	1	1	1	5	1	4	13	9	5	18	17	62	4	4	4	4
66	1	23	25.2493	5	2	1	1	2	1	3	6	1	1	1	1	5	1	5	1	1	1	1	2	1	2	1	4	1	1	2	1	1	4	1	1	1	2	1	2	6	6	5	15	6	38	3	3	4	3
67	1	25	18.5911	5	2	1	1	2	2	2	8	3	4	1	1	1	1	3	1	1	4	2	2	3	1	1	3	1	1	2	1	1	3	1	1	1	1	1	3	5	7	5	12	10	39	6	5	6	5
68	1	222	23.1481	5	2	2	1	2	4	2	16	1	3	1	1	1	1	1	1	1	4	1	1	3	3	2	4	3	1	3	3	1	1	1	1	2	1	1	5	8	8	7	13	7	43	3	5	1	1
69	1	23	21.7993	5	2	2	1	3	2	3	18	2	2	1	1	2	1	2	1	1	1	1	1	2	1	1	1	1	1	2	1	1	4	1	1	1	2	1	2	5	5	5	10	8	33	4	4	4	4
70	1	22	20.2812	5	2	1	1	4	3	2	24	1	2	2	1	2	1	2	1	1	3	1	1	5	1	1	2	1	1	3	1	1	2	3	1	1	3	1	3	6	5	7	15	8	41	1	1	5	5
71	1	22	24.8356	5	2	2	1	4	4	3	48	1	3	3	1	3	1	3	3	1	1	2	2	3	1	1	3	1	1	2	1	1	2	1	1	1	3	1	4	9	7	5	15	9	45	5	6	6	6
72	1	22	21.7181	5	2	2	1	4	4	3	48	5	1	2	1	1	1	1	1	1	3	1	1	1	1	1	4	1	1	1	1	1	5	1	1	1	1	1	1	6	5	5	5	9	30	4	5	5	5
73	1	28	27.6817	5	2	1	1	4	4	4	64	1	2	1	1	5	1	1	1	1	1	1	1	5	1	1	5	1	1	1	1	1	4	1	1	1	5	1	2	5	5	5	14	10	39	3	3	2	2
74	1	23	21.6049	5	2	1	2	4	4	4	64	1	1	2	1	1	1	1	1	1	1	1	1	2	2	1	3	1	1	2	1	1	2	1	1	1	1	1	2	7	5	5	8	5	30	3	2	5	5
75	2	19	20.4152	1	1	2	1	2	4	3	24	1	1	1	1	1	1	1	1	1	1	1	1	1	1	1	5	1	1	1	1	1	4	1	1	1	1	1	1	5	5	5	5	5	25	1	1	1	1
76	1	22	24.3827	1	1	1	2	4	4	5	80	1	3	3	3	4	2	3	2	3	2	4	4	3	2	3	2	1	1	5	1	2	1	1	1	1	5	1	5	9	15	6	20	14	64	3	4	3	3
77	2	20	17.7154	2	1	2	1	1	1	4	4	1	1	1	1	1	1	1	1	1	1	1	1	1	1	1	5	1	1	1	2	1	5	1	2	2	4	1	1	6	5	7	5	8	31	4	4	4	4
78	2	19	22.231	2	1	2	1	1	1	5	5	1	2	1	1	2	1	2	2	1	3	1	1	2	1	1	2	1	1	3	1	1	3	1	1	1	2	1	3	6	5	5	12	7	35	4	5	5	5
79	2	20	32.2708	2	1	2	1	1	3	3	9	4	2	1	1	2	1	2	1	1	2	1	1	2	1	1	4	1	1	2	1	1	4	1	1	1	2	1	2	5	5	5	10	10	35	4	5	4	5
80	2	19	21.0938	2	1	2	1	2	2	5	20	1	1	1	1	1	1	1	1	1	1	1	1	1	1	1	5	1	1	1	1	1	5	1	1	1	1	1	1	5	5	5	5	5	25	1	1	1	1
81	2	20	19.2526	2	1	2	1	3	3	3	27	5	1	1	1	1	1	1	1	1	3	1	1	1	1	1	5	1	1	2	1	1	3	1	1	1	1	1	1	5	5	5	6	9	30	5	5	5	5
82	2	19	19.433	2	1	2	1	4	3	3	36	2	2	2	1	2	1	1	1	1	1	1	1	4	1	1	4	1	1	2	1	1	4	1	1	1	2	1	2	6	5	5	11	8	35	5	5	5	5
83	2	20	20.0288	2	1	2	1	4	4	3	48	5	1	3	1	1	1	1	1	1	3	1	1	1	1	1	4	1	1	1	1	1	4	1	1	1	2	1	1	7	5	5	5	10	32	3	3	3	3
84	2	21	20.9107	2	1	2	1	5	4	4	80	2	4	1	1	2	1	1	1	1	1	1	1	2	1	1	4	1	1	2	1	1	4	1	1	1	2	1	2	5	5	5	9	10	34	5	2	5	5
85	1	22	19.7531	2	1	2	1	2	0	2	0	3	4	2	3	4	3	4	3	2	3	2	2	4	3	3	2	3	1	5	1	1	2	2	3	2	5	1	5	11	12	8	22	18	71	1	1	1	1
86	1	19	17.301	2	1	2	2	1	1	2	2	1	1	1	1	1	1	1	1	1	4	1	1	1	1	1	5	1	1	1	1	1	5	1	1	1	1	1	1	5	5	5	5	5	25	1	1	1	1
87	1	20	18.5596	2	1	2	1	2	2	3	12	1	1	1	1	1	1	1	1	1	1	1	1	1	1	1	5	1	1	1	1	1	5	1	1	1	1	5	1	5	5	9	5	5	29	1	1	1	1
88	1	20	22.9797	2	1	1	1	4	4	4	64	4	2	1	1	2	1	1	1	1	3	1	1	2	3	1	3	1	1	4	2	1	2	1	1	1	1	1	3	7	5	6	12	9	39	7	7	7	7
89	2	20	17.6254	3	1	2	2	1	0	3	0	4	2	1	1	2	1	2	1	1	1	1	1	2	2	1	4	1	1	2	1	1	4	1	1	1	2	1	2	6	5	5	10	10	36	5	5	5	5
90	2	21	21.2585	3	1	1	2	4	0	1	0	4	2	1	1	2	1	1	1	1	1	1	1	2	1	1	4	1	1	5	1	1	1	1	1	1	2	1	5	5	5	5	15	10	40	1	1	1	1
91	2	20	19.052	3	1	2	2	1	1	1	1	1	5	1	1	2	1	3	2	1	3	1	2	2	2	1	3	1	2	3	1	1	2	3	2	1	3	1	4	8	6	8	14	11	47	5	3	5	5
92	2	19	17.0993	3	1	1	2	1	2	1	2	2	1	2	1	1	1	1	1	1	1	1	1	2	1	1	3	1	1	1	1	1	4	1	1	1	1	1	1	6	5	5	6	6	28	3	3	3	3
93	2	21	19.5965	3	1	2	1	1	1	2	2	2	4	2	1	4	2	4	2	1	2	1	1	4	1	1	2	1	1	4	1	1	1	1	1	1	4	1	3	7	5	5	19	13	49	1	1	1	1
94	2	21	17.8465	3	1	1	1	1	1	2	2	1	1	1	1	1	1	1	1	1	1	1	1	1	1	1	5	1	1	1	1	1	5	1	1	1	1	1	1	5	5	5	5	5	25	2	2	2	2
95	2	22	24.974	3	1	2	1	1	2	2	4	2	5	1	2	2	4	2	1	1	4	1	3	4	2	2	1	1	1	3	1	1	1	1	2	3	3	1	3	8	8	6	14	16	52	4	3	6	6
96	2	20	18.3391	3	1	2	1	2	1	3	6	1	1	1	1	2	1	1	1	1	2	1	1	2	1	1	4	1	1	2	1	1	2	1	1	1	2	1	2	5	5	5	9	6	30	5	5	3	3
97	2	22	17.5064	3	1	2	1	2	2	2	8	1	5	1	1	5	1	5	1	1	1	1	1	1	1	1	5	1	1	1	1	1	1	1	1	1	5	1	5	5	5	5	17	13	45	1	1	1	1
98	2	22	23.5294	3	1	2	1	1	3	3	9	1	3	1	1	2	1	1	1	1	1	2	2	2	2	2	2	1	2	3	1	1	4	1	1	1	1	1	2	7	8	5	10	7	37	4	4	4	4
99	2	21	16.5289	3	1	2	1	3	1	3	9	3	2	2	1	2	2	2	2	1	5	1	1	2	2	2	2	1	1	2	1	1	2	1	1	2	2	1	2	9	6	5	10	10	40	2	6	5	5
100	2	20	20.2812	3	1	2	2	2	4	3	24	3	3	3	1	4	2	4	2	1	4	1	1	4	2	1	2	1	1	5	1	1	1	1	1	1	5	1	5	9	5	5	22	14	55	1	1	1	1
101	2	20	21.7993	3	1	1	1	3	2	4	24	1	5	1	1	5	1	5	1	1	1	1	1	5	1	1	1	1	1	5	1	1	1	1	1	1	5	1	5	5	5	5	25	13	53	1	1	1	1
102	2	20	23.9869	3	1	2	2	3	3	3	27	1	2	1	1	2	1	2	1	1	3	1	1	1	2	1	2	1	1	2	1	1	3	1	1	1	2	1	2	6	5	5	9	7	32	5	5	5	5
103	2	21	18.3768	3	1	2	1	3	3	3	27	1	1	1	1	1	1	1	1	1	1	1	1	1	1	1	3	1	1	1	1	1	3	1	1	1	1	1	1	5	5	5	5	5	25	3	3	5	5
104	2	22	19.1571	3	1	2	1	3	2	5	30	5	1	2	1	5	1	1	1	1	1	1	1	1	1	1	5	1	1	1	1	1	5	1	1	1	1	1	1	6	5	5	9	9	34	2	5	5	4
105	2	20	20.5761	3	1	2	2	2	4	4	32	1	1	2	1	1	1	1	1	1	1	1	1	1	2	1	5	1	1	1	1	1	5	1	1	1	1	1	1	7	5	5	5	5	27	7	5	6	7
106	2	20	24.2215	3	1	2	1	3	4	4	48	1	1	1	1	5	1	1	1	1	1	1	1	1	1	1	4	1	1	2	1	1	4	1	1	1	5	1	5	5	5	5	14	9	38	1	1	1	1
107	2	21	18.6453	3	1	2	1	3	4	4	48	1	1	2	1	1	1	1	1	1	2	1	1	1	1	1	3	1	1	1	1	1	2	1	1	1	5	1	5	6	5	5	9	9	34	3	3	3	3
108	2	21	21.3039	3	1	2	1	4	3	4	48	3	3	3	3	3	3	3	3	3	3	3	3	3	3	3	3	3	3	3	3	3	3	3	3	3	3	1	3	15	15	13	15	15	73	1	1	1	1
109	2	20	20.5499	3	1	1	2	4	3	4	48	1	1	1	1	1	1	1	1	1	1	1	1	1	1	1	4	1	1	1	1	1	4	1	1	1	1	1	1	5	5	5	5	5	25	5	3	5	5
110	2	21	19.1516	3	1	2	1	3	4	5	60	1	1	5	1	1	1	1	1	1	1	1	1	5	2	3	2	1	2	3	1	2	1	2	3	3	4	1	3	13	7	9	13	8	50	1	2	2	2
111	2	20	21.4844	3	1	2	2	5	4	4	80	1	2	1	1	1	1	1	1	1	1	1	1	1	1	1	4	1	1	1	1	1	4	1	1	1	5	1	1	5	5	5	5	10	30	2	2	3	3
112	1	20	20.9024	3	1	2	2	1	0	1	0	1	5	1	1	5	1	5	1	1	1	1	1	5	1	1	1	1	1	5	1	1	1	1	1	1	5	1	5	5	5	5	25	13	53	1	1	1	1
113	1	22	17.6745	3	1	2	1	2	2	2	8	1	1	1	1	1	1	1	1	1	1	1	1	1	1	1	5	1	1	1	1	1	5	1	1	1	1	1	1	5	5	5	5	5	25	4	5	6	6
114	1	21	21.0616	3	1	1	2	1	2	4	8	1	5	1	1	5	1	5	1	1	1	1	1	5	1	1	1	1	1	5	1	1	1	1	1	1	5	1	5	5	5	5	25	13	53	1	1	1	1
115	1	20	17.1655	3	1	1	2	1	3	3	9	1	1	1	1	4	1	1	1	2	2	2	2	4	2	2	2	2	2	4	2	2	2	2	2	2	4	2	4	8	10	10	17	8	53	2	2	2	2
116	1	56	24.5675	3	1	2	2	1	3	4	12	1	1	1	1	1	5	1	5	1	1	1	1	1	1	1	5	1	1	1	1	1	5	1	1	1	1	1	1	9	5	5	5	9	33	3	1	3	3
117	1	21	22.2222	3	1	2	1	3	4	3	36	1	2	1	1	2	2	2	3	1	4	2	2	2	2	2	2	1	1	2	1	1	2	3	2	4	2	1	4	11	8	8	12	8	47	6	6	6	6
118	1	20	21.4996	3	1	2	1	2	4	5	40	5	1	5	5	1	5	1	5	5	5	5	5	1	5	5	5	5	5	1	5	5	5	5	5	5	1	5	1	25	25	25	5	17	97	7	7	7	7
119	1	21	24.2215	3	1	2	1	4	3	5	60	1	5	1	1	1	1	1	1	1	1	1	1	1	1	1	5	1	1	1	1	1	5	1	1	1	5	1	5	5	5	5	9	13	37	1	7	7	7
120	1	21	24.7843	3	1	2	2	5	3	4	60	1	1	2	1	2	1	1	1	1	1	1	2	1	1	2	4	1	1	1	1	1	5	1	1	1	1	1	1	6	7	5	6	5	29	4	4	4	4
121	1	20	16.901	3	1	2	1	4	4	4	64	1	5	1	1	1	1	1	1	1	1	1	1	1	1	1	5	1	1	1	1	1	1	1	1	1	1	1	1	5	5	5	5	9	29	3	1	1	2
122	1	21	19.8839	3	1	2	1	4	4	4	64	1	1	1	1	1	1	1	1	1	1	1	1	1	1	1	5	1	1	1	1	1	5	1	1	1	1	1	1	5	5	5	5	5	25	5	5	6	4
123	1	20	20.6953	3	1	1	1	4	4	5	80	2	3	2	1	2	1	1	1	1	2	1	1	1	2	1	3	1	1	2	1	1	4	1	1	1	2	1	2	7	5	5	8	9	34	1	1	1	5
124	2	23	18.7109	4	1	2	1	1	1	2	2	1	5	2	2	2	1	2	1	1	3	2	2	2	2	2	2	1	2	3	2	2	3	2	2	2	3	2	3	9	8	10	12	12	51	5	5	5	5
125	2	22	15.7558	4	1	2	1	1	2	2	4	4	3	4	3	2	3	1	4	4	3	4	3	2	4	3	3	3	4	3	4	3	4	4	4	4	3	4	3	20	17	19	11	16	83	6	6	5	5
126	2	21	21.9671	4	1	2	1	2	1	2	4	1	1	1	2	1	1	1	2	1	1	1	1	2	2	1	4	1	1	2	1	1	3	1	1	1	1	1	1	7	5	5	7	6	30	5	4	5	3
127	1	21	28.0899	4	1	1	2	2	1	5	10	1	1	1	1	1	1	2	1	1	1	1	1	2	1	1	3	1	1	2	1	1	4	1	1	1	1	1	1	5	5	5	8	5	28	2	3	2	2
128	1	22	25.2493	4	1	1	1	2	4	5	40	1	1	1	1	1	1	1	1	1	1	1	1	1	1	1	1	1	1	1	1	1	2	1	1	1	1	1	5	5	5	5	9	5	29	5	6	4	4
129	1	22	20.5151	4	1	1	2	4	3	4	48	2	5	2	1	2	1	2	1	1	1	1	1	5	1	1	3	1	1	5	1	1	1	1	1	1	5	1	5	6	5	5	19	14	49	2	2	2	2
130	1	21	29.2184	4	1	1	2	4	4	4	64	1	1	4	1	5	1	1	1	1	1	1	1	1	1	1	5	1	1	1	1	1	5	1	1	1	1	1	1	8	5	5	9	5	32	1	1	1	1
131	1	22	23.5102	4	1	2	1	4	4	5	80	4	2	3	1	2	4	2	1	4	4	4	2	2	2	1	3	4	2	2	1	1	3	2	2	1	2	1	2	9	15	7	10	13	54	5	5	5	3
132	2	22	18.7305	5	1	2	2	1	0	1	0	1	1	1	1	1	1	1	1	1	1	1	1	1	1	1	5	1	1	1	1	1	5	1	1	1	1	1	1	5	5	5	5	5	25	5	4	3	5
133	2	22	17.8465	5	1	1	2	1	1	3	3	2	2	2	1	1	1	1	1	1	4	1	1	2	2	1	2	1	1	5	3	2	1	1	1	1	2	1	3	7	5	8	12	8	40	6	4	3	6
134	2	24	17.7154	5	1	1	1	1	3	3	9	2	4	2	2	2	1	2	1	1	4	1	1	2	2	1	3	1	1	3	1	1	2	1	1	1	2	1	5	7	5	5	14	11	42	7	7	7	7
135	2	22	29.0698	5	1	2	1	1	3	3	9	2	2	3	1	2	2	2	1	1	3	1	1	2	1	1	3	1	1	4	1	1	2	1	1	2	3	1	4	8	5	5	14	10	42	5	4	5	5
136	2	22	19.1512	5	1	2	1	2	3	2	12	1	2	2	1	2	1	2	1	1	2	2	2	2	2	2	2	1	1	2	2	1	4	2	2	1	2	4	2	7	8	11	10	7	43	6	5	6	6
137	2	22	19.721	5	1	2	2	2	2	3	12	1	1	2	1	1	1	2	2	1	2	1	1	2	2	1	3	1	1	3	2	2	3	1	2	1	2	2	5	8	5	9	13	6	41	5	3	4	5
138	2	21	17.6309	5	1	2	2	2	4	2	16	1	2	1	1	2	2	2	1	1	1	1	3	2	1	1	3	1	1	2	1	1	4	1	1	1	2	1	2	5	7	5	10	8	35	5	5	5	5
139	2	23	19.7232	5	1	2	1	2	3	3	18	1	4	2	1	5	1	2	1	1	2	1	2	2	2	2	2	1	1	2	2	1	1	2	2	1	2	1	2	7	7	8	13	9	44	5	5	5	5
140	2	22	20.202	5	1	2	2	4	3	3	36	1	1	1	1	1	1	1	1	1	2	1	1	1	1	1	4	1	1	1	1	1	5	1	1	1	1	1	1	5	5	5	5	5	25	4	3	3	6
141	2	22	18.6453	5	1	2	2	4	4	3	48	1	1	1	1	1	1	1	1	1	1	1	1	1	1	1	5	1	1	1	1	1	5	1	1	1	1	1	1	5	5	5	5	5	25	2	2	2	2
142	2	23	18.1252	5	1	1	2	4	4	3	48	1	1	1	1	1	1	1	1	1	1	1	1	1	1	1	5	1	1	1	1	1	5	1	1	1	1	1	1	5	5	5	5	5	25	1	1	1	2
143	2	23	19.1953	5	1	2	1	4	4	4	64	1	2	1	1	2	1	2	1	1	2	1	1	2	1	1	2	1	1	4	1	1	2	1	1	1	2	1	3	5	5	5	13	7	35	5	3	3	3
144	1	23	25	5	1	1	2	1	1	2	2	1	1	2	1	2	1	1	1	1	1	1	1	1	2	1	4	1	1	1	1	1	4	1	1	1	2	1	2	7	5	5	7	6	30	1	1	1	1
145	1	25	32.4905	5	1	2	2	2	1	4	8	4	2	3	1	2	4	2	1	1	4	1	1	2	1	1	1	1	1	1	1	1	3	1	1	1	2	1	1	7	5	5	8	13	38	6	5	6	6
146	1	22	20.2812	5	1	1	1	3	3	5	45	1	5	1	1	1	1	1	1	1	1	1	1	1	1	1	2	1	1	3	1	1	3	1	1	1	1	1	2	5	5	5	8	9	32	5	5	4	3
147	1	22	25.2418	5	1	1	2	4	4	3	48	1	2	1	1	3	1	3	3	1	1	1	1	2	2	1	3	1	1	2	1	1	3	1	1	1	2	1	2	8	5	5	12	7	37	3	3	3	5
148	1	21	16.5289	2	1	1	2	4	4	4	64	1	1	2	1	1	1	1	1	1	1	1	1	2	2	1	3	1	1	2	1	1	2	1	1	1	1	1	2	7	5	5	8	5	30	3	2	5	5
149	1	20	20.2812	2	1	1	2	4	4	5	80	1	3	3	3	4	2	3	2	3	2	4	4	3	2	3	2	1	1	5	1	2	1	1	1	1	5	1	5	9	15	6	20	14	64	3	4	3	3
150	2	20	21.7993	2	1	2	1	1	1	5	5	1	2	1	1	2	1	2	2	1	3	1	1	2	1	1	2	1	1	3	1	1	3	1	1	1	2	1	3	6	5	5	12	7	35	4	5	5	5
151	1	20	23.9869	2	1	2	1	2	0	2	0	3	4	2	3	4	3	4	3	2	3	2	2	4	3	3	2	3	1	5	1	1	2	2	3	2	5	1	5	11	12	8	22	18	71	1	1	1	1
152	1	21	18.3768	2	1	1	2	3	4	3	36	1	1	1	2	1	1	1	1	1	2	2	1	1	2	1	3	1	1	2	1	1	2	1	1	1	1	1	2	7	5	5	8	5	30	3	2	5	5
153	1	22	19.1571	2	1	1	2	4	4	5	80	1	5	1	1	5	1	5	1	1	1	1	1	5	1	1	1	1	1	5	1	2	1	1	1	1	5	1	5	9	15	6	20	14	64	3	4	3	3
154	2	20	20.5761	2	1	2	1	2	0	1	0	5	1	1	1	1	1	1	1	1	1	1	1	1	1	1	5	1	1	3	1	1	3	1	1	1	2	1	3	6	5	5	12	7	35	4	5	5	5
155	1	20	24.2215	2	1	2	1	1	1	2	2	1	1	1	1	1	1	1	1	1	2	1	1	1	1	1	5	3	1	5	1	1	2	2	3	2	5	1	5	11	12	8	22	18	71	1	1	1	1
156	1	21	18.6453	2	1	1	2	2	3	4	24	3	4	3	4	3	5	4	5	1	1	1	1	3	4	5	4	1	1	2	1	1	2	1	1	1	1	1	2	7	5	5	8	5	30	3	2	5	5
157	1	21	21.3039	2	1	1	2	1	1	1	1	1	1	1	1	1	1	1	1	1	2	1	1	1	1	1	3	1	1	5	1	2	1	1	1	1	5	1	5	9	15	6	20	14	64	3	4	3	3
158	2	20	20.5499	2	1	2	1	2	4	5	40	1	1	1	1	5	1	1	1	1	1	1	1	1	1	1	5	1	1	3	1	1	3	1	1	1	2	1	3	6	5	5	12	7	35	4	5	5	5
159	1	21	19.1516	2	1	2	1	3	4	4	48	1	5	1	1	5	1	5	1	1	1	1	1	2	1	1	2	3	1	5	1	1	2	2	3	2	5	1	5	11	12	8	22	18	71	1	1	1	1
160	1	20	21.4844	2	1	1	2	4	3	4	48	1	2	3	1	2	1	2	1	1	3	1	1	2	2	1	2	1	1	2	1	1	2	1	1	1	1	1	2	7	5	5	8	5	30	3	2	5	5
161	1	23	21.7993	2	1	1	2	5	4	5	100	1	5	1	1	5	1	5	1	1	1	1	1	5	1	1	1	1	1	5	1	2	1	1	1	1	5	1	5	9	15	6	20	14	64	3	4	3	3
162	2	22	20.2812	2	1	2	1	1	0	1	0	5	1	1	1	1	1	1	1	1	4	1	1	1	1	1	4	1	1	3	1	1	3	1	1	1	2	1	3	6	5	5	12	7	35	4	5	5	5
163	1	22	24.8356	2	1	2	1	4	4	5	80	2	3	2	1	2	1	1	1	1	2	1	1	1	2	1	2	3	1	5	1	1	2	2	3	2	5	1	5	11	12	8	22	18	71	1	1	1	1
164	1	22	21.7181	2	1	1	2	1	1	2	2	1	5	2	2	2	1	2	1	1	3	2	2	2	1	1	5	1	1	2	1	1	2	1	1	1	1	1	2	7	5	5	8	5	30	3	2	5	5
165	1	28	27.6817	2	1	1	2	1	2	2	4	4	3	4	3	2	3	1	4	4	3	4	3	2	1	1	4	1	1	5	1	2	1	1	1	1	5	1	5	9	15	6	20	14	64	3	4	3	3
166	2	23	21.6049	2	1	2	1	2	1	2	4	1	1	1	2	1	1	1	2	1	1	1	1	2	1	1	5	1	1	3	1	1	3	1	1	1	2	1	3	6	5	5	12	7	35	4	5	5	5
167	1	19	20.4152	2	1	2	1	2	1	5	10	1	1	1	1	1	1	2	1	1	1	1	1	2	1	1	5	3	1	5	1	1	2	2	3	2	5	1	5	11	12	8	22	18	71	1	1	1	1
168	1	22	24.3827	2	1	1	2	2	4	5	40	1	1	1	1	1	1	1	1	1	1	1	1	1	1	1	4	1	1	2	1	1	2	1	1	1	1	1	2	7	5	5	8	5	30	3	2	5	5
169	1	20	17.7154	2	1	1	2	4	3	4	48	2	5	2	1	2	1	2	1	1	1	1	1	5	2	2	2	1	1	5	1	2	1	1	1	1	5	1	5	9	15	6	20	14	64	3	4	3	3
170	2	19	22.231	2	1	2	1	4	4	4	64	1	1	4	1	5	1	1	1	1	1	1	1	1	1	1	2	1	1	3	1	1	3	1	1	1	2	1	3	6	5	5	12	7	35	4	5	5	5
171	1	20	18.937	2	1	2	1	4	4	5	80	4	2	3	1	2	4	2	1	4	4	4	2	2	3	3	2	3	1	5	1	1	2	2	3	2	5	1	5	11	12	8	22	18	71	1	1	1	1
172	1	21	23.4835	2	1	1	2	1	0	1	0	1	1	1	1	1	1	1	1	1	1	1	1	1	2	1	3	1	1	2	1	1	2	1	1	1	1	1	2	7	5	5	8	5	30	3	2	5	5
173	1	21	20.7157	2	1	1	2	1	1	3	3	2	2	2	1	1	1	1	1	1	4	1	1	2	2	3	2	1	1	5	1	2	1	1	1	1	5	1	5	9	15	6	20	14	64	3	4	3	3
174	2	20	21.0373	2	1	2	1	1	3	3	9	2	4	2	2	2	1	2	1	1	4	1	1	2	1	1	2	1	1	3	1	1	3	1	1	1	2	1	3	6	5	5	12	7	35	4	5	5	5
175	1	20	22.1607	2	1	2	1	1	3	3	9	2	2	3	1	2	2	2	1	1	3	1	1	2	3	3	2	3	1	5	1	1	2	2	3	2	5	1	5	11	12	8	22	18	71	1	1	1	1
176	1	21	21.9136	2	1	1	2	2	3	2	12	1	2	2	1	2	1	2	1	1	2	2	2	2	2	1	3	1	1	2	1	1	2	1	1	1	1	1	2	7	5	5	8	5	30	3	2	5	5
177	1	22	20.0474	2	1	1	2	2	2	3	12	1	1	2	1	1	1	2	2	1	2	1	1	2	2	3	2	1	1	5	1	2	1	1	1	1	5	1	5	9	15	6	20	14	64	3	4	3	3
178	2	21	24.2123	2	1	2	1	1	1	5	5	1	2	1	1	2	1	2	2	1	3	1	1	2	1	1	2	1	1	3	1	1	3	1	1	1	2	1	3	6	5	5	12	7	35	4	5	5	5
179	1	20	27.4286	2	1	2	1	2	0	2	0	3	4	2	3	4	3	4	3	2	3	2	2	4	3	3	2	3	1	5	1	1	2	2	3	2	5	1	5	11	12	8	22	18	71	1	1	1	1
180	1	21	17.7154	2	1	1	2	4	4	4	64	1	1	2	1	1	1	1	1	1	1	1	1	2	2	1	3	1	1	2	1	1	2	1	1	1	1	1	2	7	5	5	8	5	30	3	2	5	5
181	1	23	20.9572	2	1	1	2	4	4	5	80	1	3	3	3	4	2	3	2	3	2	4	4	3	2	3	2	1	1	5	1	2	1	1	1	1	5	1	5	9	15	6	20	14	64	3	4	3	3
182	2	21	21.5139	2	1	2	1	4	4	3	48	1	1	1	1	1	1	1	1	1	1	1	1	2	1	1	2	1	1	3	1	1	3	1	1	1	2	1	3	6	5	5	12	7	35	4	5	5	5
183	1	21	20.984	2	1	2	1	4	4	4	64	1	2	1	1	2	1	2	1	1	2	2	2	4	3	3	2	3	1	5	1	1	2	2	3	2	5	1	5	11	12	8	22	18	71	1	1	1	1
184	1	21	20.3383	2	1	1	2	1	1	2	2	1	1	2	1	2	1	1	1	1	1	1	1	2	2	1	3	1	1	2	1	1	2	1	1	1	1	1	2	7	5	5	8	5	30	3	2	5	5
185	1	22	24.3827	2	1	1	2	2	1	4	8	4	2	3	1	2	4	2	1	1	4	4	4	3	2	3	2	1	1	5	1	2	1	1	1	1	5	1	5	9	15	6	20	14	64	3	4	3	3
186	2	19	22.231	2	1	2	1	3	3	5	45	1	5	1	1	1	1	1	1	1	1	1	1	2	1	1	2	1	1	3	1	1	3	1	1	1	2	1	3	6	5	5	12	7	35	4	5	5	5
187	1	22	19.7531	2	1	2	1	2	0	2	0	3	4	2	3	4	3	4	3	2	3	2	2	4	3	3	2	3	1	5	1	1	2	2	3	2	5	1	5	11	12	8	22	18	71	1	1	1	1
188	1	21	16.5289	2	1	1	2	4	4	4	64	1	1	2	1	1	1	1	1	1	1	1	1	2	2	1	3	1	1	2	1	1	2	1	1	1	1	1	2	7	5	5	8	5	30	3	2	5	5
189	1	20	20.2812	2	1	1	2	4	4	5	80	1	3	3	3	4	2	3	2	3	2	4	4	3	2	3	2	1	1	5	1	2	1	1	1	1	5	1	5	9	15	6	20	14	64	3	4	3	3
190	2	20	21.7993	2	1	2	1	1	1	5	5	1	2	1	1	2	1	2	2	1	3	1	1	2	1	1	2	1	1	3	1	1	3	1	1	1	2	1	3	6	5	5	12	7	35	4	5	5	5
191	1	20	23.9869	2	1	2	1	2	0	2	0	3	4	2	3	4	3	4	3	2	3	2	2	4	3	3	2	3	1	5	1	1	2	2	3	2	5	1	5	11	12	8	22	18	71	1	1	1	1
192	1	21	16.5289	2	1	1	2	4	4	4	64	1	1	2	1	1	1	1	1	1	1	1	1	2	2	1	3	1	1	2	1	1	2	1	1	1	1	1	2	7	5	5	8	5	30	3	2	5	5
193	1	20	20.2812	2	1	1	2	4	4	5	80	1	3	3	3	4	2	3	2	3	2	4	4	3	2	3	2	1	1	5	1	2	1	1	1	1	5	1	5	9	15	6	20	14	64	3	4	3	3
194	2	20	21.7993	2	1	2	1	1	1	5	5	1	2	1	1	2	1	2	2	1	3	1	1	2	1	1	2	1	1	3	1	1	3	1	1	1	2	1	3	6	5	5	12	7	35	4	5	5	5
195	1	20	23.9869	2	1	2	1	2	0	2	0	3	4	2	3	4	3	4	3	2	3	2	2	4	3	3	2	3	1	5	1	1	2	2	3	2	5	1	5	11	12	8	22	18	71	1	1	1	1
196	1	21	16.5289	2	1	1	2	4	4	4	64	1	1	2	1	1	1	1	1	1	1	1	1	2	2	1	3	1	1	2	1	1	2	1	1	1	1	1	2	7	5	5	8	5	30	3	2	5	5
197	1	20	23.9869	2	1	2	1	2	0	2	0	3	4	2	3	4	3	4	3	2	3	2	2	4	3	3	2	3	1	5	1	1	2	2	3	2	5	1	5	11	12	8	22	18	71	1	1	1	1
198	1	24	21.4619	5	2	2	1	1	2	3	6	3	3	3	3	3	3	3	3	1	3	2	3	4	4	2	1	1	2	4	1	1	1	1	1	1	5	1	4	13	9	5	18	17	62	4	4	4	4
199	2	21	17.6309	5	1	2	2	2	4	2	16	1	2	1	1	2	2	2	1	1	1	1	3	2	1	1	3	1	1	2	1	1	4	1	1	1	2	1	2	5	7	5	10	8	35	5	5	5	5
200	1	23	25	5	1	1	2	1	1	2	2	1	1	2	1	2	1	1	1	1	1	1	1	1	2	1	4	1	1	1	1	1	4	1	1	1	2	1	2	7	5	5	7	6	30	1	1	1	1
201	1	19	25.7552	2	2	2	2	1	1	1	1	1	1	1	1	1	1	1	1	1	2	1	1	1	1	1	3	1	1	1	1	1	4	2	1	1	1	1	1	5	5	6	5	5	26	4	4	4	4
202	1	22	24.3827	1	1	1	2	4	4	5	80	1	3	3	3	4	2	3	2	3	2	4	4	3	2	3	2	1	1	5	1	2	1	1	1	1	5	1	5	9	15	6	20	14	64	3	4	3	3
203	2	21	20.3383	4	2	2	1	2	4	3	24	4	3	4	1	2	3	3	1	1	1	1	1	2	1	1	5	1	1	2	1	1	4	1	1	1	2	1	2	8	5	5	11	13	42	5	5	6	6
204	1	21	24.6914	4	2	1	1	4	4	3	48	1	1	1	1	5	1	1	1	1	1	1	1	1	1	1	5	1	1	1	1	1	5	1	1	1	1	1	1	5	5	5	9	5	29	1	3	5	5
205	2	19	21.0938	2	1	2	1	2	2	5	20	1	1	1	1	1	1	1	1	1	1	1	1	1	1	1	5	1	1	1	1	1	5	1	1	1	1	1	1	5	5	5	5	5	25	1	1	1	1
206	1	21	20.0617	4	2	1	1	4	3	3	36	1	1	1	1	1	1	1	1	1	3	1	1	1	1	1	3	1	1	1	1	1	3	1	1	1	1	1	3	5	5	5	7	5	27	4	4	4	4
207	2	19	19.487	2	2	2	1	2	0	1	0	5	1	1	1	1	1	1	1	1	1	1	1	1	1	1	5	1	1	1	1	1	5	1	1	1	1	1	1	5	5	5	5	9	29	1	5	1	1
208	1	25	32.4905	5	1	2	2	2	1	4	8	4	2	3	1	2	4	2	1	1	4	1	1	2	1	1	1	1	1	1	1	1	3	1	1	1	2	1	1	7	5	5	8	13	38	6	5	6	6
209	1	22	24.6704	4	2	2	2	3	2	2	12	1	2	1	1	2	1	1	1	1	1	1	1	1	1	1	5	1	1	5	1	1	3	1	1	1	1	1	5	5	5	5	14	6	35	3	3	3	3
210	1	23	25.464	4	2	1	2	4	4	4	64	1	5	1	1	5	1	5	1	1	1	1	1	5	1	1	1	1	1	5	1	1	1	1	1	1	5	1	5	5	5	5	25	13	53	3	2	2	2
211	2	21	20.984	4	2	2	2	3	1	5	15	1	1	1	1	1	1	1	1	1	1	1	1	1	1	1	5	1	1	1	2	1	5	2	2	2	1	1	1	6	5	8	5	5	29	6	5	7	7
212	2	20	19.2526	2	1	2	1	3	3	3	27	5	1	1	1	1	1	1	1	1	3	1	1	1	1	1	5	1	1	2	1	1	3	1	1	1	1	1	1	5	5	5	6	9	30	5	5	5	5
213	1	21	21.0616	3	1	1	2	1	2	4	8	1	5	1	1	5	1	5	1	1	1	1	1	5	1	1	1	1	1	5	1	1	1	1	1	1	5	1	5	5	5	5	25	13	53	1	1	1	1
214	1	21	20.0617	4	2	1	1	4	4	4	64	1	2	1	1	1	1	1	1	1	1	1	1	1	1	1	5	1	1	1	1	1	5	1	1	1	1	1	1	5	5	5	5	6	26	3	5	3	3
215	1	21	21.9136	3	2	2	2	4	4	4	64	1	2	1	1	1	1	1	1	1	1	1	2	1	1	1	4	1	1	1	1	1	5	1	1	1	2	1	1	5	6	5	5	7	28	2	5	1	6
216	1	20	18.5596	2	1	2	1	2	2	3	12	1	1	1	1	1	1	1	1	1	1	1	1	1	1	1	5	1	1	1	1	1	5	1	1	1	1	5	1	5	5	9	5	5	29	1	1	1	1
217	1	22	20.0474	3	2	1	1	4	4	4	64	5	1	1	1	5	1	5	1	1	2	2	1	1	1	1	3	1	1	1	1	1	3	1	1	1	5	1	2	5	6	5	14	13	43	5	4	6	4
218	1	22	22.4913	4	2	2	1	4	2	3	24	1	2	1	1	2	1	2	1	1	1	1	1	2	1	1	4	1	1	2	1	1	4	1	1	1	2	1	2	5	5	5	10	7	32	1	1	1	1
219	1	22	19.7531	2	1	2	1	2	0	2	0	3	4	2	3	4	3	4	3	2	3	2	2	4	3	3	2	3	1	5	1	1	2	2	3	2	5	1	5	11	12	8	22	18	71	1	1	1	1
220	2	21	20.9107	2	1	2	1	5	4	4	80	2	4	1	1	2	1	1	1	1	1	1	1	2	1	1	4	1	1	2	1	1	4	1	1	1	2	1	2	5	5	5	9	10	34	5	2	5	5
221	2	19	25.9516	2	2	2	1	1	1	2	2	1	1	1	1	1	1	1	1	1	2	1	1	1	1	1	5	1	1	1	1	1	5	1	1	1	1	1	1	5	5	5	5	5	25	5	5	5	5
222	2	22	29.4118	3	2	2	1	3	4	3	36	1	1	1	1	1	5	1	1	1	1	1	1	1	1	1	5	1	1	1	1	1	4	1	1	1	2	1	1	5	5	5	5	10	30	5	4	3	3
223	2	21	18.3768	3	1	2	1	3	3	3	27	1	1	1	1	1	1	1	1	1	1	1	1	1	1	1	3	1	1	1	1	1	3	1	1	1	1	1	1	5	5	5	5	5	25	3	3	5	5
224	2	20	18.1252	3	2	2	1	4	3	4	48	1	1	1	1	4	2	1	2	2	2	2	2	4	2	2	2	2	2	4	2	2	2	2	2	2	4	2	4	9	10	10	17	9	55	3	3	3	3
225	2	20	21.7993	3	1	1	1	3	2	4	24	1	5	1	1	5	1	5	1	1	1	1	1	5	1	1	1	1	1	5	1	1	1	1	1	1	5	1	5	5	5	5	25	13	53	1	1	1	1
226	1	20	22.9797	2	1	1	1	4	4	4	64	4	2	1	1	2	1	1	1	1	3	1	1	2	3	1	3	1	1	4	2	1	2	1	1	1	1	1	3	7	5	6	12	9	39	7	7	7	7
227	2	22	19.1512	5	1	2	1	2	3	2	12	1	2	2	1	2	1	2	1	1	2	2	2	2	2	2	2	1	1	2	2	1	4	2	2	1	2	4	2	7	8	11	10	7	43	6	5	6	6
228	1	21	30.4218	3	2	2	1	1	2	4	8	5	1	2	1	1	1	1	1	1	1	1	1	1	1	1	3	1	1	2	1	1	3	1	1	1	2	1	2	6	5	5	7	10	33	1	1	1	1
229	1	22	23.5102	4	1	2	1	4	4	5	80	4	2	3	1	2	4	2	1	4	4	4	2	2	2	1	3	4	2	2	1	1	3	2	2	1	2	1	2	9	15	7	10	13	54	5	5	5	3
230	2	22	18.7109	3	2	2	1	1	2	2	4	1	4	1	1	1	1	3	2	1	3	1	1	3	2	1	2	1	1	3	1	1	2	1	1	1	3	1	4	7	5	5	14	10	41	5	2	3	4
231	1	20	25.5354	3	2	1	2	3	2	3	18	1	1	1	1	1	1	1	1	1	1	1	1	1	1	1	5	1	1	1	1	1	5	1	1	1	1	1	1	5	5	5	5	5	25	1	1	1	1
232	2	20	22.1003	3	2	2	1	1	0	1	0	5	1	1	1	1	1	1	1	1	4	1	1	1	1	1	4	1	1	2	1	1	3	1	1	1	1	1	2	5	5	5	7	9	31	2	1	1	1
233	1	21	20.0617	4	2	2	1	1	1	5	5	1	1	1	1	1	5	1	1	1	1	1	1	1	1	1	4	1	1	1	1	1	5	1	1	1	1	1	1	5	5	5	5	9	29	1	1	1	1
234	2	19	17.0993	3	1	1	2	1	2	1	2	2	1	2	1	1	1	1	1	1	1	1	1	2	1	1	3	1	1	1	1	1	4	1	1	1	1	1	1	6	5	5	6	6	28	3	3	3	3
235	2	21	19.5965	3	1	2	1	1	1	2	2	2	4	2	1	4	2	4	2	1	2	1	1	4	1	1	2	1	1	4	1	1	1	1	1	1	4	1	3	7	5	5	19	13	49	1	1	1	1
236	1	20	20.6953	3	1	1	1	4	4	5	80	2	3	2	1	2	1	1	1	1	2	1	1	1	2	1	3	1	1	2	1	1	4	1	1	1	2	1	2	7	5	5	8	9	34	1	1	1	5
237	2	20	18.937	3	2	2	1	4	2	3	24	1	1	1	1	1	1	1	1	1	1	1	1	1	1	1	5	1	1	1	1	1	4	1	1	1	1	1	1	5	5	5	5	5	25	1	4	1	1
238	2	20	17.6254	3	1	2	2	1	0	3	0	4	2	1	1	2	1	2	1	1	1	1	1	2	2	1	4	1	1	2	1	1	4	1	1	1	2	1	2	6	5	5	10	10	36	5	5	5	5
239	1	21	20.7157	3	2	2	1	4	3	4	48	5	1	2	1	2	1	1	1	1	1	1	1	5	1	1	1	1	1	5	1	1	1	1	1	1	5	1	3	6	5	5	16	13	45	3	3	3	2
240	2	21	21.2585	3	1	1	2	4	0	1	0	4	2	1	1	2	1	1	1	1	1	1	1	2	1	1	4	1	1	5	1	1	1	1	1	1	2	1	5	5	5	5	15	10	40	1	1	1	1
241	1	21	22.2222	3	1	2	1	3	4	3	36	1	2	1	1	2	2	2	3	1	4	2	2	2	2	2	2	1	1	2	1	1	2	3	2	4	2	1	4	11	8	8	12	8	47	6	6	6	6
242	1	22	17.6745	3	1	2	1	2	2	2	8	1	1	1	1	1	1	1	1	1	1	1	1	1	1	1	5	1	1	1	1	1	5	1	1	1	1	1	1	5	5	5	5	5	25	4	5	6	6
243	1	20	18.937	3	2	1	1	2	4	5	40	1	4	2	1	2	1	1	1	1	1	1	1	2	1	1	2	2	1	2	3	1	3	3	1	3	3	1	3	8	6	9	10	10	43	5	5	1	5
244	1	20	21.4619	3	2	1	1	3	3	3	27	5	1	2	1	1	1	1	1	1	1	1	1	1	1	1	5	1	1	1	1	1	5	1	1	1	1	1	1	6	5	5	5	9	30	1	3	3	1
245	2	21	19.1516	3	1	2	1	3	4	5	60	1	1	5	1	1	1	1	1	1	1	1	1	5	2	3	2	1	2	3	1	2	1	2	3	3	4	1	3	13	7	9	13	8	50	1	2	2	2
246	2	20	19.052	3	1	2	2	1	1	1	1	1	5	1	1	2	1	3	2	1	3	1	2	2	2	1	3	1	2	3	1	1	2	3	2	1	3	1	4	8	6	8	14	11	47	5	3	5	5
247	1	21	27.1314	2	2	2	1	5	4	5	100	1	5	1	1	5	1	5	1	1	1	1	1	5	1	1	1	1	1	5	1	1	1	1	1	1	5	1	5	5	5	5	25	13	53	7	7	7	7
248	2	21	17.7154	4	2	2	1	1	1	3	3	1	1	1	1	1	1	1	1	1	1	1	1	1	1	1	4	1	1	1	1	1	3	1	1	1	1	1	1	5	5	5	5	5	25	5	3	5	5
249	1	23	22.3435	4	2	1	2	1	3	3	9	1	5	1	1	5	1	5	1	1	1	1	1	5	1	1	1	1	1	5	1	1	1	1	1	1	5	1	5	5	5	5	25	13	53	1	1	1	1
250	1	22	20.5151	4	1	1	2	4	3	4	48	2	5	2	1	2	1	2	1	1	1	1	1	5	1	1	3	1	1	5	1	1	1	1	1	1	5	1	5	6	5	5	19	14	49	2	2	2	2
251	1	22	20.2812	5	1	1	1	3	3	5	45	1	5	1	1	1	1	1	1	1	1	1	1	1	1	1	2	1	1	3	1	1	3	1	1	1	1	1	2	5	5	5	8	9	32	5	5	4	3
252	2	19	20.4152	1	1	2	1	2	4	3	24	1	1	1	1	1	1	1	1	1	1	1	1	1	1	1	5	1	1	1	1	1	4	1	1	1	1	1	1	5	5	5	5	5	25	1	1	1	1
253	2	22	19.721	5	1	2	2	2	2	3	12	1	1	2	1	1	1	2	2	1	2	1	1	2	2	1	3	1	1	3	2	2	3	1	2	1	2	2	5	8	5	9	13	6	41	5	3	4	5
254	1	21	24.7843	3	1	2	2	5	3	4	60	1	1	2	1	2	1	1	1	1	1	1	2	1	1	2	4	1	1	1	1	1	5	1	1	1	1	1	1	6	7	5	6	5	29	4	4	4	4
255	2	21	19.9481	5	2	2	1	3	3	4	36	2	2	4	1	2	1	1	1	1	5	1	2	2	2	1	4	1	2	2	1	1	2	1	1	1	2	1	1	10	6	5	8	8	37	6	5	4	5
256	2	20	21.4844	3	1	2	2	5	4	4	80	1	2	1	1	1	1	1	1	1	1	1	1	1	1	1	4	1	1	1	1	1	4	1	1	1	5	1	1	5	5	5	5	10	30	2	2	3	3
257	2	23	20.9572	4	2	2	1	1	2	2	4	1	5	1	1	2	4	2	4	1	1	1	1	2	1	1	2	1	1	2	1	1	1	1	1	1	5	1	5	8	5	5	13	16	47	1	1	1	1
258	1	23	21.7993	5	2	2	1	3	2	3	18	2	2	1	1	2	1	2	1	1	1	1	1	2	1	1	1	1	1	2	1	1	4	1	1	1	2	1	2	5	5	5	10	8	33	4	4	4	4
259	2	19	16.9747	3	2	2	1	5	3	4	60	1	3	1	1	1	1	5	1	1	2	1	1	1	1	1	3	1	1	1	1	1	5	1	1	1	1	1	1	5	5	5	9	7	31	1	6	4	5
260	2	21	21.9671	4	1	2	1	2	1	2	4	1	1	1	2	1	1	1	2	1	1	1	1	2	2	1	4	1	1	2	1	1	3	1	1	1	1	1	1	7	5	5	7	6	30	5	4	5	3
261	2	22	29.0698	5	1	2	1	1	3	3	9	2	2	3	1	2	2	2	1	1	3	1	1	2	1	1	3	1	1	4	1	1	2	1	1	2	3	1	4	8	5	5	14	10	42	5	4	5	5
262	2	23	29.0657	5	2	1	2	2	4	4	32	1	1	1	1	1	1	1	1	1	1	1	2	1	1	1	4	1	1	1	1	1	5	1	1	1	1	1	1	5	6	5	5	5	26	3	3	2	2
263	1	18	21.6049	1	2	2	1	4	3	1	12	4	2	1	1	2	1	2	1	1	1	1	1	2	1	1	4	1	1	2	1	1	4	1	1	1	2	1	5	5	5	5	13	10	38	1	5	5	5
264	1	23	25.2493	5	2	1	1	2	1	3	6	1	1	1	1	5	1	5	1	1	1	1	2	1	2	1	4	1	1	2	1	1	4	1	1	1	2	1	2	6	6	5	15	6	38	3	3	4	3
265	2	20	19.6752	3	2	2	1	4	2	3	24	5	1	1	1	1	1	1	1	1	3	1	1	5	1	1	4	1	1	1	1	1	2	1	1	1	1	1	1	5	5	5	9	9	33	5	1	1	1
266	2	22	18.6453	5	1	2	2	4	4	3	48	1	1	1	1	1	1	1	1	1	1	1	1	1	1	1	5	1	1	1	1	1	5	1	1	1	1	1	1	5	5	5	5	5	25	2	2	2	2
267	1	22	25.2418	5	1	1	2	4	4	3	48	1	2	1	1	3	1	3	3	1	1	1	1	2	2	1	3	1	1	2	1	1	3	1	1	1	2	1	2	8	5	5	12	7	37	3	3	3	5
268	2	23	19.1953	5	1	2	1	4	4	4	64	1	2	1	1	2	1	2	1	1	2	1	1	2	1	1	2	1	1	4	1	1	2	1	1	1	2	1	3	5	5	5	13	7	35	5	3	3	3
269	2	23	18.1252	5	1	1	2	4	4	3	48	1	1	1	1	1	1	1	1	1	1	1	1	1	1	1	5	1	1	1	1	1	5	1	1	1	1	1	1	5	5	5	5	5	25	1	1	1	2
270	1	19	24.6914	1	2	1	1	3	4	3	36	1	1	1	2	1	1	1	1	1	2	2	1	1	2	1	3	1	1	1	1	2	5	2	1	1	4	4	2	6	6	10	6	9	37	5	7	1	7
271	1	22	22.2222	4	2	2	1	4	4	3	48	1	2	3	1	1	5	1	1	1	3	1	1	2	2	1	3	1	2	1	1	1	3	1	1	1	2	1	2	9	5	5	7	11	37	4	4	5	5
272	1	56	24.5675	3	1	2	2	1	3	4	12	1	1	1	1	1	5	1	5	1	1	1	1	1	1	1	5	1	1	1	1	1	5	1	1	1	1	1	1	9	5	5	5	9	33	3	1	3	3
273	1	21	23.4835	3	2	2	1	5	3	3	45	1	1	1	1	1	1	1	1	1	1	1	1	1	1	1	1	1	1	1	1	1	1	1	1	1	1	1	1	5	5	5	5	5	25	2	2	6	2
274	2	20	32.2708	2	1	2	1	1	3	3	9	4	2	1	1	2	1	2	1	1	2	1	1	2	1	1	4	1	1	2	1	1	4	1	1	1	2	1	2	5	5	5	10	10	35	4	5	4	5
275	2	24	23.5078	5	2	2	1	2	4	4	32	1	1	1	1	2	1	2	1	1	1	1	1	2	1	1	3	1	1	3	1	1	1	1	1	1	3	1	2	5	5	5	11	7	33	4	4	4	5
276	1	23	22.9441	4	2	1	1	3	2	3	18	1	1	1	1	1	1	1	1	1	3	1	1	1	1	1	4	1	1	1	1	1	1	1	1	1	1	1	2	5	5	5	6	5	26	3	5	6	6
277	2	21	20.4783	4	2	2	1	2	4	3	24	2	4	3	1	2	4	2	1	1	1	1	1	2	1	1	4	1	1	2	1	1	3	1	1	1	2	1	2	7	5	5	10	13	40	1	1	1	1
278	2	22	21.0772	4	2	2	1	4	3	3	36	4	2	2	1	3	3	3	3	1	2	1	1	2	1	1	4	1	1	5	1	1	4	1	1	1	2	1	5	8	5	5	18	12	48	2	3	3	3
279	1	22	20.9024	4	2	2	1	2	3	2	12	1	1	1	1	1	1	1	1	1	1	1	1	1	1	1	5	1	1	1	1	1	5	1	1	1	1	1	1	5	5	5	5	5	25	1	7	1	1
280	2	20	20.5499	3	1	1	2	4	3	4	48	1	1	1	1	1	1	1	1	1	1	1	1	1	1	1	4	1	1	1	1	1	4	1	1	1	1	1	1	5	5	5	5	5	25	5	3	5	5
281	1	22	21.6049	3	2	1	1	1	1	2	2	1	5	1	1	5	1	5	1	1	1	1	1	5	1	1	1	1	1	5	1	1	1	1	1	1	5	1	5	5	5	5	25	13	53	1	1	1	1
282	2	22	19.1571	3	1	2	1	3	2	5	30	5	1	2	1	5	1	1	1	1	1	1	1	1	1	1	5	1	1	1	1	1	5	1	1	1	1	1	1	6	5	5	9	9	34	2	5	5	4
283	2	21	17.8465	3	1	1	1	1	1	2	2	1	1	1	1	1	1	1	1	1	1	1	1	1	1	1	5	1	1	1	1	1	5	1	1	1	1	1	1	5	5	5	5	5	25	2	2	2	2
284	1	20	27.4286	3	2	1	2	4	4	4	64	1	2	4	1	1	1	1	1	1	1	1	1	1	1	1	5	1	1	1	1	1	5	1	1	1	1	1	1	8	5	5	5	6	29	5	1	5	5
285	1	22	20.2812	5	2	1	1	4	3	2	24	1	2	2	1	2	1	2	1	1	3	1	1	5	1	1	2	1	1	3	1	1	2	3	1	1	3	1	3	6	5	7	15	8	41	1	1	5	5
286	1	23	21.6049	5	2	1	2	4	4	4	64	1	1	2	1	1	1	1	1	1	1	1	1	2	2	1	3	1	1	2	1	1	2	1	1	1	1	1	2	7	5	5	8	5	30	3	2	5	5
287	1	21	29.2184	4	1	1	2	4	4	4	64	1	1	4	1	5	1	1	1	1	1	1	1	1	1	1	5	1	1	1	1	1	5	1	1	1	1	1	1	8	5	5	9	5	32	1	1	1	1
288	1	22	25.2493	4	1	1	1	2	4	5	40	1	1	1	1	1	1	1	1	1	1	1	1	1	1	1	1	1	1	1	1	1	2	1	1	1	1	1	5	5	5	5	9	5	29	5	6	4	4
289	2	20	20.5761	3	1	2	2	2	4	4	32	1	1	2	1	1	1	1	1	1	1	1	1	1	2	1	5	1	1	1	1	1	5	1	1	1	1	1	1	7	5	5	5	5	27	7	5	6	7
290	2	23	19.7232	5	1	2	1	2	3	3	18	1	4	2	1	5	1	2	1	1	2	1	2	2	2	2	2	1	1	2	2	1	1	2	2	1	2	1	2	7	7	8	13	9	44	5	5	5	5
291	2	18	16.7062	1	2	2	1	2	4	4	32	1	2	3	1	1	1	1	3	1	3	2	2	3	1	1	4	1	1	3	1	1	3	1	1	1	2	1	2	9	7	5	10	7	38	6	5	5	2
292	1	25	18.5911	5	2	1	1	2	2	2	8	3	4	1	1	1	1	3	1	1	4	2	2	3	1	1	3	1	1	2	1	1	3	1	1	1	1	1	3	5	7	5	12	10	39	6	5	6	5
293	2	25	24.093	5	2	2	1	2	3	5	30	1	4	1	1	2	4	2	1	1	2	1	1	3	3	1	3	1	1	3	1	1	2	1	2	1	5	1	3	7	5	6	13	15	46	1	1	2	4
294	1	20	23.1481	2	2	2	1	2	4	5	40	1	1	1	1	5	1	1	1	1	1	1	1	1	1	1	5	1	1	1	1	1	5	1	1	1	1	1	1	5	5	5	9	5	29	5	7	1	7
295	1	20	21.1327	2	2	2	1	3	4	4	48	1	5	1	1	5	1	5	1	1	1	1	1	2	1	1	2	1	1	2	1	1	2	2	1	1	3	1	3	5	5	6	17	11	44	4	4	4	4
296	1	20	19.7232	3	2	1	2	2	4	4	32	1	1	1	1	1	1	1	1	1	1	1	2	1	2	1	5	1	1	1	1	1	5	1	1	1	1	1	1	6	6	5	5	5	27	4	1	1	3
297	1	28	27.6817	5	2	1	1	4	4	4	64	1	2	1	1	5	1	1	1	1	1	1	1	5	1	1	5	1	1	1	1	1	4	1	1	1	5	1	2	5	5	5	14	10	39	3	3	2	2
298	1	22	25.464	4	2	2	2	2	4	3	24	4	2	4	1	2	4	3	3	3	3	3	3	3	3	3	3	3	3	3	3	3	3	3	3	3	3	3	3	16	15	15	14	14	74	4	4	4	4
299	1	21	28.0899	4	1	1	2	2	1	5	10	1	1	1	1	1	1	2	1	1	1	1	1	2	1	1	3	1	1	2	1	1	4	1	1	1	1	1	1	5	5	5	8	5	28	2	3	2	2
300	1	22	21.7181	5	2	2	1	4	4	3	48	5	1	2	1	1	1	1	1	1	3	1	1	1	1	1	4	1	1	1	1	1	5	1	1	1	1	1	1	6	5	5	5	9	30	4	5	5	5
301	1	22	22.0932	4	2	1	1	4	3	4	48	1	1	1	1	1	1	1	1	1	1	1	1	1	1	1	5	1	1	1	1	1	5	1	1	1	1	1	5	5	5	5	9	5	29	4	4	4	4
302	1	17	21.2245	1	2	2	2	4	4	5	80	1	5	1	1	5	1	5	1	1	1	1	1	5	1	1	1	1	1	5	1	1	1	1	1	1	5	1	5	5	5	5	25	13	53	1	1	1	1
303	1	22	21.0373	3	2	1	2	1	0	1	0	1	4	2	1	2	1	1	2	1	5	1	5	1	5	1	5	1	1	5	1	1	1	1	1	1	5	1	5	11	9	5	14	12	51	7	7	7	7
304	1	222	23.1481	5	2	2	1	2	4	2	16	1	3	1	1	1	1	1	1	1	4	1	1	3	3	2	4	3	1	3	3	1	1	1	1	2	1	1	5	8	8	7	13	7	43	3	5	1	1
305	2	24	20.2848	5	2	2	1	2	3	4	24	2	1	2	1	1	1	1	1	1	1	1	1	1	1	1	3	1	1	1	1	1	5	1	1	1	1	1	1	6	5	5	5	6	27	4	4	4	4
306	1	21	24.2123	3	2	1	2	4	4	4	64	1	5	1	1	2	1	3	1	1	3	1	1	3	1	1	3	1	1	4	1	1	2	1	1	1	3	1	3	5	5	5	15	11	41	4	4	4	4
307	2	22	20.202	5	1	2	2	4	3	3	36	1	1	1	1	1	1	1	1	1	2	1	1	1	1	1	4	1	1	1	1	1	5	1	1	1	1	1	1	5	5	5	5	5	25	4	3	3	6
308	2	22	17.0068	2	2	2	1	2	3	4	24	3	4	3	4	3	5	4	5	1	1	1	1	3	4	5	4	1	3	5	1	2	1	2	1	1	5	1	5	16	9	7	20	21	73	4	4	3	3
309	1	22	22.8774	4	2	2	2	4	3	3	36	1	5	1	1	2	1	5	1	1	1	1	1	2	2	1	4	1	1	5	1	1	1	1	1	1	2	1	2	6	5	5	16	10	42	5	4	4	4
310	1	22	24.4193	4	2	2	1	4	3	4	48	5	1	1	1	1	1	1	1	1	1	1	1	1	1	1	1	1	1	1	1	1	4	1	1	1	1	1	1	5	5	5	5	9	29	4	4	3	5
311	2	19	19.433	2	1	2	1	4	3	3	36	2	2	2	1	2	1	1	1	1	1	1	1	4	1	1	4	1	1	2	1	1	4	1	1	1	2	1	2	6	5	5	11	8	35	5	5	5	5
312	2	20	17.7154	2	1	2	1	1	1	4	4	1	1	1	1	1	1	1	1	1	1	1	1	1	1	1	5	1	1	1	2	1	5	1	2	2	4	1	1	6	5	7	5	8	31	4	4	4	4
313	2	20	20.0288	2	1	2	1	4	4	3	48	5	1	3	1	1	1	1	1	1	3	1	1	1	1	1	4	1	1	1	1	1	4	1	1	1	2	1	1	7	5	5	5	10	32	3	3	3	3
314	2	24	17.7154	5	1	1	1	1	3	3	9	2	4	2	2	2	1	2	1	1	4	1	1	2	2	1	3	1	1	3	1	1	2	1	1	1	2	1	5	7	5	5	14	11	42	7	7	7	7
315	2	21	21.5139	4	2	2	1	3	1	3	9	3	2	2	1	3	2	2	1	1	2	1	1	4	3	1	2	1	1	4	1	1	1	1	1	1	2	1	3	8	5	5	16	10	44	4	4	4	6
316	2	22	18.7305	5	1	2	2	1	0	1	0	1	1	1	1	1	1	1	1	1	1	1	1	1	1	1	5	1	1	1	1	1	5	1	1	1	1	1	1	5	5	5	5	5	25	5	4	3	5
317	2	21	16.5289	3	1	2	1	3	1	3	9	3	2	2	1	2	2	2	2	1	5	1	1	2	2	2	2	1	1	2	1	1	2	1	1	2	2	1	2	9	6	5	10	10	40	2	6	5	5
318	2	22	15.7558	4	1	2	1	1	2	2	4	4	3	4	3	2	3	1	4	4	3	4	3	2	4	3	3	3	4	3	4	3	4	4	4	4	3	4	3	20	17	19	11	16	83	6	6	5	5
319	1	22	24.8356	5	2	2	1	4	4	3	48	1	3	3	1	3	1	3	3	1	1	2	2	3	1	1	3	1	1	2	1	1	2	1	1	1	3	1	4	9	7	5	15	9	45	5	6	6	6
320	2	22	24.974	3	1	2	1	1	2	2	4	2	5	1	2	2	4	2	1	1	4	1	3	4	2	2	1	1	1	3	1	1	1	1	2	3	3	1	3	8	8	6	14	16	52	4	3	6	6
321	2	22	17.8465	5	1	1	2	1	1	3	3	2	2	2	1	1	1	1	1	1	4	1	1	2	2	1	2	1	1	5	3	2	1	1	1	1	2	1	3	7	5	8	12	8	40	6	4	3	6
322	1	20	21.0373	3	2	2	1	4	3	4	48	1	2	2	1	2	1	1	1	1	1	1	1	2	1	1	2	1	1	1	3	1	3	3	3	1	3	1	3	6	5	11	9	8	39	5	4	6	5
323	1	21	19.8839	3	1	2	1	4	4	4	64	1	1	1	1	1	1	1	1	1	1	1	1	1	1	1	5	1	1	1	1	1	5	1	1	1	1	1	1	5	5	5	5	5	25	5	5	6	4
324	2	20	18.3391	3	1	2	1	2	1	3	6	1	1	1	1	2	1	1	1	1	2	1	1	2	1	1	4	1	1	2	1	1	2	1	1	1	2	1	2	5	5	5	9	6	30	5	5	3	3
325	2	19	22.231	2	1	2	1	1	1	5	5	1	2	1	1	2	1	2	2	1	3	1	1	2	1	1	2	1	1	3	1	1	3	1	1	1	2	1	3	6	5	5	12	7	35	4	5	5	5
326	2	20	22.4913	3	2	2	1	3	4	3	36	1	2	2	1	2	1	1	1	1	1	1	1	1	1	1	5	1	1	2	1	1	5	1	2	1	1	1	1	6	5	6	7	6	30	4	4	2	2
327	2	21	21.3039	3	1	2	1	4	3	4	48	3	3	3	3	3	3	3	3	3	3	3	3	3	3	3	3	3	3	3	3	3	3	3	3	3	3	1	3	15	15	13	15	15	73	1	1	1	1
328	2	21	16.955	3	2	1	2	4	4	3	48	1	1	1	1	1	1	1	1	1	1	1	1	1	1	1	4	1	1	1	1	1	5	1	1	1	1	1	1	5	5	5	5	5	25	4	4	4	4
329	2	22	17.5064	3	1	2	1	2	2	2	8	1	5	1	1	5	1	5	1	1	1	1	1	1	1	1	5	1	1	1	1	1	1	1	1	1	5	1	5	5	5	5	17	13	45	1	1	1	1
330	2	20	24.2215	3	1	2	1	3	4	4	48	1	1	1	1	5	1	1	1	1	1	1	1	1	1	1	4	1	1	2	1	1	4	1	1	1	5	1	5	5	5	5	14	9	38	1	1	1	1
331	2	20	23.9869	3	1	2	2	3	3	3	27	1	2	1	1	2	1	2	1	1	3	1	1	1	2	1	2	1	1	2	1	1	3	1	1	1	2	1	2	6	5	5	9	7	32	5	5	5	5
332	2	22	23.5294	3	1	2	1	1	3	3	9	1	3	1	1	2	1	1	1	1	1	2	2	2	2	2	2	1	2	3	1	1	4	1	1	1	1	1	2	7	8	5	10	7	37	4	4	4	4
333	2	21	18.6453	3	1	2	1	3	4	4	48	1	1	2	1	1	1	1	1	1	2	1	1	1	1	1	3	1	1	1	1	1	2	1	1	1	5	1	5	6	5	5	9	9	34	3	3	3	3
334	2	20	20.2812	3	1	2	2	2	4	3	24	3	3	3	1	4	2	4	2	1	4	1	1	4	2	1	2	1	1	5	1	1	1	1	1	1	5	1	5	9	5	5	22	14	55	1	1	1	1
335	1	19	17.301	2	1	2	2	1	1	2	2	1	1	1	1	1	1	1	1	1	4	1	1	1	1	1	5	1	1	1	1	1	5	1	1	1	1	1	1	5	5	5	5	5	25	1	1	1	1
336	1	21	23.8884	3	2	2	2	1	0	1	0	5	2	4	1	2	2	1	1	1	2	2	1	1	3	1	4	1	1	1	1	1	4	1	1	1	1	1	1	10	6	5	6	11	38	1	4	4	4
337	1	20	20.9024	3	1	2	2	1	0	1	0	1	5	1	1	5	1	5	1	1	1	1	1	5	1	1	1	1	1	5	1	1	1	1	1	1	5	1	5	5	5	5	25	13	53	1	1	1	1
338	1	18	26.2346	2	2	2	1	4	3	4	48	1	2	3	1	2	1	2	1	1	3	1	1	2	2	1	2	1	1	4	1	1	1	2	1	1	4	1	4	8	5	6	14	9	42	5	5	5	5
339	1	21	24.2215	3	1	2	1	4	3	5	60	1	5	1	1	1	1	1	1	1	1	1	1	1	1	1	5	1	1	1	1	1	5	1	1	1	5	1	5	5	5	5	9	13	37	1	7	7	7
340	1	20	21.4996	3	1	2	1	2	4	5	40	5	1	5	5	1	5	1	5	5	5	5	5	1	5	5	5	5	5	1	5	5	5	5	5	5	1	5	1	25	25	25	5	17	97	7	7	7	7
341	1	20	22.1607	3	2	2	1	3	4	5	60	1	5	1	1	5	1	5	1	1	1	1	1	5	1	1	1	1	1	5	1	1	1	1	1	1	5	1	5	5	5	5	25	13	53	1	1	1	1
342	1	20	16.901	3	1	2	1	4	4	4	64	1	5	1	1	1	1	1	1	1	1	1	1	1	1	1	5	1	1	1	1	1	1	1	1	1	1	1	1	5	5	5	5	9	29	3	1	1	2
343	2	23	18.7109	4	1	2	1	1	1	2	2	1	5	2	2	2	1	2	1	1	3	2	2	2	2	2	2	1	2	3	2	2	3	2	2	2	3	2	3	9	8	10	12	12	51	5	5	5	5
344	1	20	17.1655	3	1	1	2	1	3	3	9	1	1	1	1	4	1	1	1	2	2	2	2	4	2	2	2	2	2	4	2	2	2	2	2	2	4	2	4	8	10	10	17	8	53	2	2	2	2
345	2	22	19.1512	5	1	2	1	3	3	2	12	1	2	3	1	2	1	2	1	1	2	1	2	2	3	2	2	1	1	2	2	2	2	2	2	2	2	2	2	10	7	10	10	7	44	5	5	5	5
346	2	21	19.1512	1	2	1	1	3	2	2	6	1	5	2	1	2	1	2	1	1	2	2	2	2	2	2	2	2	1	3	2	2	2	2	2	2	4	2	3	8	9	10	12	12	51	5	5	5	5
347	1	19	18.7565	2	2	1	2	4	5	5	80	1	5	1	1	5	1	5	1	1	1	1	1	5	1	1	1	5	1	1	1	1	1	1	1	1	5	1	5	5	9	5	21	13	53	1	1	1	1
348	1	20	20.0617	2	2	2	1	5	5	4	80	5	1	4	5	1	1	1	1	1	1	1	1	1	1	1	1	1	1	1	1	1	4	1	1	1	1	1	1	8	5	5	5	13	36	5	5	5	5
349	1	18	21.2183	2	2	2	1	2	2	3	6	4	2	3	1	1	1	2	3	1	3	3	2	2	3	1	3	3	3	2	1	1	3	1	1	2	2	1	2	14	10	5	9	10	48	5	5	5	5
350	1	19	23.1481	2	2	1	1	4	5	3	48	1	1	1	1	1	1	1	1	1	1	1	1	1	1	1	5	1	1	1	1	1	5	1	1	1	1	1	1	5	5	5	5	5	25	5	6	6	7
351	1	19	21.7982	2	2	2	2	4	5	4	64	1	1	1	1	1	1	1	1	1	1	1	1	1	1	1	4	1	1	1	1	1	4	1	1	1	1	1	1	5	5	5	5	5	25	1	2	4	5
352	1	20	18.9388	2	2	2	2	2	3	3	12	1	5	1	1	1	1	1	1	2	1	1	1	2	2	1	3	1	1	2	1	1	2	2	2	3	3	3	3	8	6	9	9	11	43	4	4	4	4
353	2	22	17.1468	5	1	1	2	3	3	2	12	1	2	1	1	5	1	2	1	1	3	1	1	4	3	2	3	2	3	2	1	1	3	1	1	1	2	1	2	9	7	5	15	7	43	5	5	5	3
354	2	23	18.9388	5	1	2	1	3	5	3	36	1	2	1	1	3	3	4	1	1	3	1	1	4	3	1	1	1	1	4	1	1	1	1	1	1	4	1	5	7	5	5	20	11	48	3	4	4	4
355	1	21	22.6347	5	1	1	1	4	5	2	32	1	1	1	1	1	1	1	1	1	3	1	1	1	3	1	2	2	1	1	1	1	2	1	1	1	2	1	1	7	6	5	5	6	29	5	5	5	5
356	1	22	23.75	5	1	1	2	4	5	3	48	5	2	2	1	1	1	1	1	1	1	1	1	1	3	1	4	1	1	2	1	1	4	1	1	1	2	1	1	8	5	5	6	11	35	2	5	5	5
357	1	23	27.4691	5	1	2	1	4	5	4	64	1	1	1	1	1	1	1	1	1	1	1	1	1	1	1	5	1	1	1	1	1	5	2	1	1	1	1	1	5	5	6	5	5	26	3	1	4	4
358	1	22	27.4717	5	2	1	2	3	3	3	18	1	1	1	1	1	1	1	1	1	1	1	1	1	1	1	4	1	1	1	1	1	4	1	1	1	1	1	1	5	5	5	5	5	25	5	5	5	5
359	1	19	24.9307	2	2	2	1	4	4	3	36	5	1	3	1	1	2	1	1	1	3	3	3	1	1	1	5	1	1	1	1	1	4	1	1	1	1	1	1	7	9	5	5	10	36	4	4	4	4
360	2	19	19.0311	1	1	2	2	1	1	1	0	1	5	1	1	5	1	5	1	1	1	1	1	5	1	1	1	1	1	5	1	1	1	1	1	1	5	1	5	5	5	5	25	13	53	1	1	1	1
361	1	19	22.8624	2	2	1	2	1	1	1	0	5	1	1	1	1	1	1	1	1	5	1	1	1	1	1	3	1	1	1	1	1	3	1	1	1	1	1	3	5	5	5	7	9	31	1	1	1	1
362	1	19	17.6745	2	2	1	2	4	4	3	36	1	1	1	1	1	1	1	1	1	1	1	1	1	1	1	4	1	1	1	1	1	4	1	1	1	1	1	2	5	5	5	6	5	26	1	6	5	6
363	1	18	26.8274	2	2	1	2	2	2	4	8	1	5	2	1	4	1	5	1	1	1	1	1	2	2	1	2	1	1	2	1	3	3	3	3	3	3	3	3	9	5	13	16	11	54	4	4	4	4
364	1	20	19.7232	2	2	1	2	1	2	3	3	1	2	1	1	1	1	1	1	1	1	1	1	2	2	1	1	1	1	2	1	1	4	1	1	1	1	1	2	6	5	5	8	6	30	6	6	6	6
365	1	19	23.8895	2	2	1	1	3	3	3	18	5	1	2	1	5	1	5	1	1	1	1	1	1	1	1	1	1	1	4	1	1	1	1	1	1	1	1	4	6	5	5	19	9	44	5	3	5	5
366	1	20	18.2899	2	2	1	2	3	3	4	24	4	1	2	2	1	2	2	1	1	4	1	2	3	2	2	3	1	1	3	1	1	2	2	1	1	2	1	3	7	7	6	12	11	43	4	4	4	4
367	1	19	36.6289	2	2	2	1	1	2	3	3	1	2	3	1	1	1	1	2	1	2	1	1	1	3	1	2	1	1	2	1	1	3	3	1	1	2	1	3	10	5	7	8	7	37	5	4	5	6
368	1	22	24.0741	5	1	1	2	3	5	5	60	4	3	1	2	4	2	4	2	1	4	3	3	4	2	2	2	3	1	1	5	1	2	2	1	1	4	1	4	7	12	10	17	15	61	4	4	4	3
369	2	20	17.2635	2	2	2	1	3	2	3	9	1	3	3	3	3	3	3	3	3	3	3	3	3	3	3	3	1	1	1	1	1	3	1	2	1	3	1	3	11	13	6	13	13	56	4	4	4	4
370	1	19	24.5156	2	2	1	1	5	2	3	15	1	3	3	1	3	3	3	3	3	3	3	3	3	3	3	3	3	3	3	3	3	3	3	3	3	3	3	3	15	15	15	15	11	71	3	3	3	3
371	1	20	24.1517	2	2	2	1	2	3	3	12	4	2	4	1	2	4	2	4	4	4	4	4	2	4	4	4	4	4	2	4	4	4	4	4	3	3	3	3	19	20	19	11	14	83	4	4	4	4
372	1	23	22.9441	5	1	2	1	5	5	5	100	3	3	1	1	5	1	5	1	1	1	1	1	1	1	1	5	1	1	1	1	1	5	1	1	1	3	1	1	5	5	5	13	11	39	4	4	4	4
373	1	19	24.6181	2	2	2	1	1	2	3	3	3	3	5	1	1	1	5	1	1	1	1	1	1	2	1	5	1	1	1	1	1	5	2	1	1	1	1	1	10	5	6	9	9	39	1	2	7	7
374	1	20	28.7317	2	2	1	2	3	2	3	9	1	5	1	1	5	1	5	1	1	1	1	1	1	5	5	5	5	5	1	5	5	5	5	5	5	1	5	1	17	13	25	13	9	77	7	7	7	7
375	1	20	21.1463	2	2	2	2	3	2	3	9	2	3	2	3	3	3	3	3	3	3	3	3	3	3	3	3	3	3	3	3	3	3	3	3	3	3	3	3	14	15	15	15	14	73	4	4	4	4
376	2	18	16.8802	2	1	1	1	2	3	5	20	5	4	1	5	5	1	5	1	2	5	5	4	5	5	4	1	1	5	5	5	5	1	5	5	5	5	5	5	17	16	25	25	20	103	7	4	7	7
377	1	20	18.5185	2	2	1	2	2	2	3	6	1	1	1	1	1	1	2	1	1	4	1	1	2	1	1	2	1	1	3	1	1	2	1	1	1	2	1	4	5	5	5	12	6	33	5	5	7	7
378	1	19	19.8413	2	2	1	1	4	5	3	48	1	1	1	2	1	1	1	1	1	1	1	3	1	1	1	4	1	1	1	1	1	4	1	1	1	1	1	1	5	7	5	5	6	28	5	4	3	5
379	2	19	24.4646	2	2	2	2	1	1	1	0	1	1	2	1	1	1	1	1	1	1	1	1	2	1	1	4	1	1	1	1	1	4	1	2	1	2	1	2	6	5	6	7	6	30	6	6	5	6
380	2	19	22.8625	2	2	1	2	1	2	3	3	1	1	1	1	1	1	1	1	1	1	1	1	1	1	1	4	1	1	1	1	1	4	1	1	1	5	1	1	5	5	5	5	9	29	3	5	4	4
381	1	19	22.7904	2	2	2	2	4	2	3	12	4	2	1	1	1	5	1	2	1	2	1	2	3	2	1	1	1	2	3	1	1	4	1	1	1	4	1	3	8	6	5	11	16	46	4	5	5	5
382	1	19	18.6122	2	2	2	2	4	5	3	48	1	2	2	3	1	1	2	1	1	3	1	1	2	1	1	1	1	1	2	1	1	1	2	1	1	1	1	3	6	5	6	10	8	35	2	3	4	2
383	2	18	22.2291	2	2	1	2	3	4	4	36	1	1	1	1	1	1	1	1	1	2	1	2	1	2	1	5	1	1	1	1	1	3	1	1	1	1	1	2	6	6	5	6	5	28	3	4	1	2
384	1	19	22.3954	2	2	1	1	2	2	5	10	1	1	1	1	1	1	1	1	1	5	1	1	1	1	1	2	1	1	2	1	1	4	1	1	1	1	1	2	5	5	5	7	5	27	1	6	1	4
385	2	19	21.7738	2	2	2	2	3	3	4	24	5	1	1	1	1	1	1	2	1	2	1	1	1	1	1	4	1	1	2	1	1	4	1	1	2	1	1	2	7	5	5	7	9	33	5	6	5	6
386	1	18	18.5185	1	1	2	2	5	5	5	100	1	5	1	1	1	1	1	1	1	1	1	1	3	3	3	3	3	3	3	3	3	3	3	3	3	3	3	3	11	9	15	11	11	57	4	4	4	4
387	1	22	25.3086	4	1	2	1	4	4	4	48	5	1	1	1	1	5	1	1	1	1	1	1	1	1	1	5	1	1	5	1	1	3	1	1	1	1	1	3	5	5	5	11	13	39	2	3	4	4
388	1	22	23.8884	4	2	2	1	4	5	4	64	1	3	1	1	3	3	3	1	1	3	1	1	2	1	1	4	1	1	1	1	1	1	1	1	1	3	1	3	5	5	5	12	11	38	2	2	2	2
389	1	22	19.9744	4	2	2	1	4	5	5	80	2	2	2	1	1	1	1	1	1	4	1	1	5	1	1	4	1	1	5	1	1	1	1	1	1	5	1	5	6	5	5	17	11	44	1	1	1	1
390	1	21	23.1241	4	2	2	1	4	3	4	32	4	2	1	1	2	1	1	1	1	2	1	1	1	1	1	4	1	1	1	1	1	4	1	1	1	1	1	1	5	5	5	6	9	30	1	1	2	4
391	1	21	23.8895	4	2	2	1	4	5	5	80	1	1	1	1	5	1	1	1	1	1	1	1	1	1	1	2	1	1	1	1	1	1	1	1	1	1	1	1	5	5	5	9	5	29	1	1	1	1
392	1	21	26.1224	4	2	2	1	4	5	5	80	2	1	2	1	1	1	1	1	1	3	1	1	1	1	1	4	1	1	1	1	1	4	1	1	1	1	1	1	6	5	5	5	6	27	1	1	1	1
393	1	22	20.4529	4	1	2	1	2	2	2	4	3	3	3	3	3	3	3	3	3	3	3	3	3	3	3	3	3	3	3	3	3	3	3	3	3	3	3	3	15	15	15	15	15	75	3	3	3	3
394	1	23	18.9292	4	2	2	1	4	5	4	64	1	2	1	1	1	1	1	1	1	3	1	1	1	1	1	3	1	1	1	2	1	5	1	1	1	1	1	1	5	5	6	5	6	27	5	5	5	5
395	1	22	23.5294	4	2	1	1	4	5	4	64	1	5	1	1	2	1	1	1	1	1	1	1	2	1	1	5	1	1	2	1	1	1	1	1	1	3	1	3	5	5	5	10	11	36	1	1	4	3
396	1	21	22.3954	4	2	2	2	1	5	2	8	1	5	1	1	5	1	5	1	1	1	1	1	5	1	1	1	1	1	5	1	1	1	1	1	1	5	1	5	5	5	5	25	13	53	1	1	1	1
397	1	22	23.03	4	2	1	1	4	4	5	60	1	5	1	1	5	1	5	1	1	1	1	1	5	1	1	1	1	1	5	1	1	1	1	1	1	5	1	5	5	5	5	25	13	53	1	1	1	1
398	1	23	23.5102	4	2	2	1	4	4	3	36	1	5	1	1	5	1	5	1	1	1	1	1	5	1	1	1	1	1	5	1	1	1	1	1	1	5	1	5	5	5	5	25	13	53	1	1	1	1
399	1	21	20.0066	4	1	2	1	4	5	4	64	1	5	1	1	1	1	1	1	1	1	1	1	1	1	1	5	1	1	1	1	1	1	1	1	1	5	1	1	5	5	5	5	13	33	5	3	5	5
400	1	21	22.4913	4	2	2	1	4	5	4	64	1	2	1	1	1	1	1	1	1	1	1	1	1	1	1	3	1	1	1	1	1	5	1	1	1	1	1	1	5	5	5	5	6	26	1	1	1	1
401	1	21	22.3954	4	2	1	2	1	1	1	0	1	1	1	1	1	1	1	1	1	1	1	1	1	2	1	4	1	1	1	1	1	5	1	1	1	1	1	1	6	5	5	5	5	26	4	1	1	1
402	1	21	20.0474	4	2	1	2	3	5	3	36	1	1	1	1	1	1	1	1	1	1	1	1	1	1	1	5	1	1	1	1	1	5	1	1	1	1	1	1	5	5	5	5	5	25	2	3	3	3
403	1	22	22.8931	4	2	2	1	5	3	2	20	1	5	1	1	1	1	1	1	1	1	1	1	1	1	1	5	1	1	1	1	1	5	1	1	1	1	1	1	5	5	5	5	9	29	4	7	4	7
404	1	23	20.4529	4	1	1	2	5	5	5	100	1	1	1	1	1	1	1	1	1	1	1	1	1	1	1	5	1	1	1	1	1	5	1	1	1	1	1	1	5	5	5	5	5	25	1	1	1	1
405	1	21	24.6914	4	2	2	1	4	5	3	48	5	1	1	1	1	1	1	1	1	1	1	1	1	1	1	5	1	1	1	1	1	3	1	1	1	1	1	1	5	5	5	5	9	29	3	3	3	3
406	1	21	26.023	4	2	2	1	2	5	3	24	1	1	1	1	1	1	1	1	1	1	1	1	1	1	1	5	1	1	1	1	1	5	1	1	1	1	1	1	5	5	5	5	5	25	3	3	6	2
407	1	22	18.937	4	2	1	1	3	5	4	48	4	2	3	1	3	3	3	3	1	3	1	1	3	1	1	1	1	1	2	2	1	3	3	3	2	3	1	3	10	5	10	14	13	52	3	3	3	3
408	1	23	20.9712	4	2	2	1	3	3	3	18	4	2	2	1	2	1	2	1	1	3	1	1	2	1	1	3	1	2	4	1	1	3	1	1	1	3	1	3	7	5	5	13	11	41	5	5	5	5
409	1	22	26.8274	4	1	2	1	4	5	3	48	1	1	1	1	1	1	1	1	1	3	1	1	1	1	1	5	1	1	1	1	1	1	1	1	1	1	1	1	5	5	5	5	5	25	5	5	5	5
410	1	22	23.2912	4	1	1	1	4	5	4	64	1	1	2	1	1	1	1	1	1	1	1	1	5	1	1	1	1	1	5	1	1	1	1	1	1	5	1	5	6	5	5	17	9	42	1	1	1	1
411	1	22	24.9337	4	2	1	1	4	5	3	48	1	1	1	1	1	1	1	1	1	1	1	1	5	1	1	1	1	1	5	1	1	1	1	1	1	5	1	5	5	5	5	17	9	41	1	1	1	1
412	1	21	25.1429	4	2	2	1	3	4	5	45	1	1	1	1	1	1	1	1	1	1	1	1	1	1	1	5	1	1	1	1	1	3	1	1	1	1	1	2	5	5	5	6	5	26	4	4	4	4
413	1	22	17.9163	4	2	2	2	5	5	5	100	1	1	1	1	1	1	1	1	1	1	1	1	1	1	1	5	1	1	1	1	1	5	1	1	1	1	1	1	5	5	5	5	5	25	1	1	1	1
414	1	21	25.3815	4	1	1	1	5	5	4	80	1	1	1	1	1	1	1	1	1	3	1	2	5	1	1	3	1	1	1	1	1	5	1	1	1	1	1	1	5	6	5	9	5	30	1	4	1	1
415	1	23	23.3747	4	2	1	2	3	5	1	12	1	1	1	1	1	1	1	1	1	1	1	1	1	1	1	5	1	1	1	1	1	4	1	1	1	2	1	1	5	5	5	5	6	26	1	1	1	1
416	1	22	24.2215	4	1	2	1	4	4	4	48	5	4	1	1	1	1	1	1	1	2	1	1	1	1	1	4	1	1	1	1	1	4	1	1	1	1	1	1	5	5	5	5	12	32	4	3	5	5
417	1	30	28.9283	3	1	2	2	1	5	4	16	4	2	4	4	2	4	2	4	1	1	1	1	5	1	1	1	1	1	5	1	1	1	1	1	1	5	1	5	11	5	5	19	19	59	1	1	1	1
418	2	20	21.3382	2	1	2	1	1	1	2	0	4	2	2	1	3	1	3	2	1	1	1	1	2	1	1	2	1	1	3	1	1	3	1	1	1	2	1	3	7	5	5	14	10	41	3	3	3	3
419	2	21	19.5965	3	1	2	1	1	3	2	4	1	5	1	1	5	1	5	1	2	2	2	2	4	1	1	2	2	2	4	2	2	2	2	2	2	4	2	4	7	9	10	22	12	60	2	2	2	2
420	2	24	15.625	3	1	2	1	1	1	1	0	4	3	2	1	2	1	2	1	1	1	1	1	5	1	1	1	1	1	5	1	1	1	1	1	1	5	1	5	6	5	5	19	14	49	1	1	1	1
421	2	20	17.4818	2	1	2	1	1	2	2	2	1	4	2	2	2	1	3	2	1	1	1	2	4	1	1	2	1	2	4	1	1	1	1	1	1	2	1	4	8	6	5	17	10	46	3	2	2	1
422	2	21	23.4375	2	1	2	1	1	3	3	6	2	4	2	2	4	2	4	2	2	2	2	2	4	2	2	2	2	2	4	2	2	2	2	2	2	4	2	4	10	10	10	20	14	64	3	3	3	3
423	2	21	21.2585	3	1	1	2	1	1	1	0	1	5	1	1	5	1	5	1	1	1	1	1	5	1	1	1	1	1	5	1	1	1	1	1	1	5	1	5	5	5	5	25	13	53	1	1	1	1
424	2	21	23.4375	2	1	2	1	2	1	1	0	1	5	1	1	5	1	5	1	1	1	1	1	5	1	1	1	1	1	5	1	1	1	1	1	1	5	1	5	5	5	5	25	13	53	1	1	1	1
425	1	22	22.8571	2	2	2	1	3	3	3	18	1	1	1	1	5	1	1	1	1	1	1	1	1	1	1	5	1	1	1	1	1	5	1	1	1	1	1	1	5	5	5	9	5	29	1	5	4	4
426	2	19	17.5781	3	1	1	1	1	3	2	4	1	5	1	1	5	1	5	1	1	1	1	1	5	1	1	1	1	1	5	1	1	1	1	1	1	5	1	5	5	5	5	25	13	53	1	1	1	1
427	1	22	19.5918	3	2	2	2	4	5	5	80	1	2	1	1	2	1	1	1	1	2	2	1	2	1	1	2	1	1	2	2	1	1	1	1	1	2	1	5	5	6	6	12	7	36	2	2	2	2
428	1	20	19.0311	3	2	2	1	2	5	2	16	4	2	4	1	1	5	1	2	1	4	1	1	1	1	1	5	1	1	1	1	1	4	1	1	1	1	1	1	9	5	5	5	13	37	5	5	5	5
429	2	21	21.3675	3	1	2	1	1	4	3	9	1	3	1	1	4	3	4	3	2	3	4	3	4	4	2	1	2	5	5	1	1	1	1	1	2	3	1	5	15	13	5	22	11	66	5	2	5	2
430	1	18	22.0932	1	2	2	1	1	1	3	0	5	1	1	1	1	1	1	1	1	5	1	1	1	1	1	5	1	1	1	1	1	5	1	1	1	1	1	1	5	5	5	5	9	29	4	4	4	4
431	1	18	19.0311	1	2	2	1	3	3	2	12	4	2	1	1	1	1	1	1	1	2	1	1	1	1	1	4	1	1	1	1	1	4	1	1	1	1	1	1	5	5	5	5	9	29	1	1	1	1
432	1	18	18.992	1	2	1	2	1	2	2	2	1	1	1	1	1	1	2	1	1	3	1	1	2	2	2	2	1	1	3	1	1	1	2	1	1	1	1	3	6	6	6	11	5	34	6	5	5	5
433	2	17	15.427	1	2	1	2	1	1	2	0	1	1	1	1	1	1	1	1	1	1	1	1	1	2	1	3	1	1	1	1	1	4	1	1	1	1	1	1	6	5	5	5	5	26	4	5	5	5
434	1	18	20.7612	1	2	2	2	2	3	3	12	1	1	1	1	1	1	1	1	1	2	3	3	1	1	1	4	1	1	1	1	1	4	1	1	1	1	1	2	5	9	5	6	5	30	4	2	5	5
435	1	18	23.1481	1	2	1	2	5	5	5	100	1	5	1	1	5	1	5	1	1	1	1	1	5	1	1	1	1	1	5	1	1	1	1	1	1	5	1	5	5	5	5	25	13	53	1	1	1	1
436	1	18	22.6627	1	2	1	2	4	2	3	12	1	1	1	1	1	1	1	1	1	1	1	1	1	1	1	5	1	1	1	1	1	5	1	1	1	1	1	1	5	5	5	5	5	25	5	5	2	4
437	1	18	23.25	1	2	2	2	4	5	2	32	2	1	2	1	1	1	1	1	1	1	1	1	1	2	1	4	1	1	1	1	1	5	1	1	1	1	1	2	7	5	5	6	6	29	1	6	5	6
438	1	18	18.3391	1	2	1	2	3	2	3	9	1	2	1	1	1	1	1	1	1	1	1	1	1	1	1	5	1	1	1	1	1	5	1	1	1	1	1	1	5	5	5	5	6	26	5	5	5	5
439	1	18	19.1358	1	2	2	1	4	5	4	64	1	1	1	1	1	1	1	1	1	1	1	3	1	3	1	3	1	1	2	1	1	4	1	1	1	1	1	3	7	7	5	8	5	32	4	4	4	4
440	1	18	27.7575	1	2	1	2	2	3	2	8	1	1	2	1	1	1	1	1	1	2	1	2	1	1	1	3	1	1	1	1	1	4	1	1	1	1	1	2	6	6	5	6	5	28	1	4	1	4
441	1	18	21.5451	1	2	2	2	2	3	3	12	1	1	2	1	1	1	1	1	1	2	1	1	1	1	1	3	1	1	1	1	1	3	1	1	1	1	1	1	6	5	5	5	5	26	2	6	6	6
442	2	18	17.2111	1	2	2	1	1	2	4	4	5	1	5	5	1	5	1	5	5	5	5	5	1	5	5	5	5	5	1	5	5	5	5	5	5	1	5	1	25	25	25	5	17	97	2	4	4	5
443	1	19	21.7181	1	2	2	1	4	4	2	24	2	1	1	1	1	1	1	1	1	1	1	2	2	1	1	3	1	1	2	1	1	3	1	1	1	2	1	2	5	6	5	8	7	31	5	5	6	6
444	1	18	18.937	1	2	2	2	2	2	2	4	1	1	1	1	1	1	1	1	1	1	1	1	1	1	1	2	1	1	3	1	1	2	1	1	1	1	1	3	5	5	5	9	5	29	5	5	5	5
445	2	18	19.5717	1	2	2	1	1	2	3	3	1	1	1	1	1	1	1	1	1	2	1	1	1	2	1	3	1	1	1	1	1	4	1	1	1	1	1	2	6	5	5	6	5	27	4	4	4	4
446	1	18	20.1995	1	2	1	2	2	3	3	12	1	1	1	1	1	1	1	1	1	1	1	1	1	1	1	4	1	1	1	1	1	4	1	1	1	1	1	1	5	5	5	5	5	25	3	5	5	5
447	1	20	25.6612	1	2	1	1	2	1	2	0	2	4	2	1	1	1	1	1	1	1	1	1	1	1	1	5	1	1	1	1	1	5	1	1	1	5	1	1	6	5	5	5	13	34	2	2	2	2
448	1	18	20.2812	1	2	2	1	3	2	4	12	1	3	1	1	1	1	1	1	1	2	1	1	1	1	1	1	1	1	3	1	1	2	1	1	1	2	1	2	5	5	5	8	8	31	1	1	1	1
449	1	19	22.2222	1	2	1	2	4	2	2	8	3	3	3	3	3	3	3	3	3	3	3	3	3	3	3	3	3	3	3	3	3	3	3	3	3	3	3	3	15	15	15	15	15	75	4	4	4	4
450	1	18	25.0593	1	2	1	1	4	3	3	24	1	1	1	1	1	1	1	1	1	3	1	2	1	1	1	2	1	1	1	1	1	5	3	1	1	2	2	2	5	6	8	6	6	31	5	2	2	5
451	1	18	31.6522	1	2	2	1	4	4	4	48	3	2	1	1	2	1	1	1	1	2	1	1	2	3	1	4	1	1	5	1	1	1	1	1	1	5	1	5	7	5	5	15	12	44	3	3	5	5
452	2	17	16.1354	1	2	2	2	4	5	2	32	1	1	1	1	1	1	1	1	1	1	1	1	1	1	1	5	1	1	1	1	1	5	1	1	1	1	1	1	5	5	5	5	5	25	6	5	7	6
453	2	17	19.8177	1	2	2	1	1	4	3	9	3	3	2	2	4	3	3	2	2	5	2	1	4	1	1	4	1	1	4	1	1	1	3	1	1	5	1	4	7	7	7	19	16	56	6	6	6	6
454	1	18	19.4874	1	2	2	1	3	3	3	18	1	1	1	1	1	1	1	1	1	1	2	2	2	2	1	3	1	1	3	1	1	5	1	1	1	1	1	1	6	7	5	8	5	31	2	5	4	5
455	1	19	22.4913	1	1	1	1	1	1	3	0	1	2	1	1	2	1	2	1	1	1	1	1	2	1	1	4	1	1	2	1	1	4	1	1	1	2	1	2	5	5	5	10	7	32	5	1	4	5
456	2	19	17.3745	1	2	1	1	2	3	3	12	1	1	1	1	1	1	3	1	1	1	1	1	1	2	1	4	1	1	2	1	1	1	1	1	1	5	1	5	6	5	5	12	9	37	3	3	3	3
457	1	18	23.3844	1	2	1	1	2	1	4	0	5	1	3	1	1	1	1	1	1	3	1	1	1	3	1	2	1	1	2	1	1	3	1	1	2	1	1	1	10	5	5	6	9	35	5	6	7	7
458	1	19	23.0112	1	2	1	1	2	3	3	12	1	1	1	1	1	1	1	1	1	1	1	1	1	1	1	5	1	1	1	1	1	5	1	1	1	1	1	1	5	5	5	5	5	25	5	4	5	5
459	1	18	18.3768	1	2	1	2	3	2	3	9	1	1	1	1	1	1	1	1	1	2	1	1	3	2	1	3	1	1	1	1	1	3	1	1	1	1	1	4	6	5	5	10	5	31	4	5	6	6
460	1	18	25.8264	1	2	1	2	3	3	5	30	1	5	1	1	1	1	1	1	1	1	1	1	1	1	1	3	1	1	1	1	1	3	1	1	1	1	1	1	5	5	5	5	9	29	7	7	7	7
461	2	18	23.7118	1	2	1	1	1	4	4	12	1	5	1	1	1	1	1	3	1	1	1	1	1	2	1	4	1	1	1	1	1	5	1	1	1	1	1	1	8	5	5	5	9	32	6	6	6	6
462	1	18	27.9947	1	2	2	2	3	3	3	18	1	1	2	1	1	1	1	1	1	2	1	1	2	2	2	4	1	2	1	1	1	3	1	1	1	1	1	1	8	6	5	6	5	30	5	7	7	7
463	1	17	26.1224	1	2	2	2	2	2	3	6	1	1	2	1	1	1	1	3	1	2	1	1	1	1	1	2	1	5	5	1	1	1	1	1	1	1	1	1	12	5	5	9	5	36	5	7	5	7
464	1	18	21.3859	1	2	2	1	3	3	4	24	1	1	1	1	1	1	1	1	1	1	1	1	1	1	1	3	1	1	1	1	1	1	1	1	1	5	1	5	5	5	5	9	9	33	1	1	1	1
465	1	18	27.1706	1	2	1	2	3	5	2	24	1	1	1	1	1	1	1	1	1	1	1	1	1	1	1	5	1	1	1	1	1	5	1	1	1	1	1	1	5	5	5	5	5	25	3	5	5	5
466	1	17	23.7812	1	2	1	2	2	2	4	8	1	1	1	1	1	1	1	1	1	1	1	1	1	1	1	3	1	1	1	1	1	4	1	1	1	1	1	1	5	5	5	5	5	25	1	1	1	1
467	1	17	17.1655	1	2	2	1	1	1	1	0	1	1	1	1	1	1	1	1	1	4	1	1	2	1	1	3	1	1	1	1	1	2	1	1	1	1	1	3	5	5	5	8	5	28	4	3	5	5
468	1	18	16.2453	1	2	2	2	4	5	4	64	1	1	1	1	1	1	1	1	1	1	1	1	1	1	1	5	1	1	1	1	1	5	3	1	1	1	1	1	5	5	7	5	5	27	7	7	7	4
469	2	17	18.6851	1	2	2	1	2	2	3	6	2	2	1	1	3	1	4	2	1	2	1	1	4	2	1	1	1	1	4	2	1	1	2	2	1	4	1	5	7	5	8	20	10	50	3	5	6	6
470	1	19	21.1463	1	2	1	2	3	2	3	9	2	3	2	1	2	4	2	1	1	2	1	1	2	1	1	2	2	1	3	1	1	3	1	1	1	5	1	5	6	6	5	14	15	46	4	4	4	4
471	1	18	27.7551	1	2	2	2	1	1	1	0	1	1	2	1	1	1	1	1	1	1	1	2	1	2	1	4	2	1	2	1	1	4	1	1	1	2	1	2	7	7	5	7	6	32	1	6	3	3
472	2	18	17.9282	1	2	1	2	2	3	3	12	5	1	2	1	1	1	1	1	1	1	1	1	1	1	1	5	1	1	1	1	1	4	1	1	1	1	1	1	6	5	5	5	9	30	2	1	5	5
473	1	18	25.0593	1	2	2	1	2	3	3	12	1	2	2	1	2	1	2	1	1	4	1	1	2	2	1	2	1	1	3	1	1	1	1	1	3	2	1	3	9	5	5	12	7	38	5	4	4	2
474	1	18	18.5911	1	2	1	1	4	5	4	64	2	2	4	1	2	1	1	1	1	2	2	2	1	2	1	2	1	1	1	1	1	5	2	1	1	1	1	1	9	7	6	6	7	35	5	5	5	1
475	1	18	21.9774	1	2	1	2	4	4	3	36	1	2	1	1	1	1	1	1	1	1	1	1	1	2	1	4	1	2	2	1	1	4	1	1	1	1	1	1	7	5	5	6	6	29	4	6	4	5
476	1	18	19.708	1	2	1	2	4	5	4	64	5	4	1	1	3	1	3	1	1	1	1	1	5	1	1	4	1	1	5	1	1	3	1	1	1	5	1	3	5	5	5	19	16	50	1	2	1	1
477	1	18	24.2123	1	2	1	1	4	5	5	80	5	1	3	1	1	1	1	1	1	3	1	1	1	1	1	5	1	1	1	1	1	5	1	1	1	1	1	1	7	5	5	5	9	31	1	7	7	7
478	2	97	8.39844	4	1	1	1	3	5	5	60	5	1	5	5	1	5	1	5	5	5	5	5	1	5	5	5	5	5	1	5	5	5	5	5	5	1	5	1	25	25	25	5	17	97	7	7	7	7
479	1	18	17.7557	1	2	1	2	4	4	3	36	1	2	2	1	1	1	3	2	1	2	2	2	2	3	1	3	1	1	3	1	1	2	1	2	2	2	1	3	10	7	6	12	7	42	5	6	7	6
480	2	18	19.4674	1	2	2	1	1	1	1	0	1	1	1	1	1	1	1	2	1	4	1	1	2	1	1	2	1	1	4	2	1	1	1	3	1	1	1	2	6	5	8	10	5	34	6	5	6	6
481	1	18	19.6052	1	2	1	2	4	2	4	16	1	1	1	1	1	1	1	1	1	2	1	1	1	2	1	4	1	1	1	1	1	4	1	1	1	1	1	1	6	5	5	5	5	26	3	5	5	5
482	1	18	21.6049	1	2	1	2	4	3	2	16	1	1	1	1	1	1	1	1	1	1	1	1	1	1	1	5	1	1	1	1	1	5	1	1	1	1	1	1	5	5	5	5	5	25	1	5	4	4
483	1	18	26.1224	1	2	1	2	3	5	4	48	1	3	1	1	3	1	1	1	1	1	1	1	1	1	1	1	1	1	1	1	1	1	1	1	1	1	1	1	5	5	5	7	7	29	4	4	4	7
484	1	18	19.8685	1	2	2	1	4	4	3	36	1	1	1	1	3	1	3	1	1	3	2	2	2	4	3	2	1	1	4	1	1	2	1	1	1	4	1	3	8	9	5	15	8	45	5	6	3	4
485	1	18	22.9819	1	2	2	2	4	3	5	40	1	1	1	3	1	1	1	1	1	4	1	1	1	2	1	3	1	1	2	1	1	4	1	1	1	1	1	4	6	5	5	9	7	32	5	2	5	6
486	1	18	26.1962	1	2	2	1	4	5	4	64	2	2	2	2	5	1	1	1	1	2	1	1	2	2	1	2	1	1	2	1	1	2	2	1	1	2	1	2	7	5	6	12	9	39	4	5	3	3
487	1	19	23.6295	1	2	1	2	4	5	2	32	1	1	4	1	1	1	1	3	1	2	1	1	2	2	1	2	1	1	2	1	1	3	2	1	1	1	1	3	11	5	6	9	5	36	4	3	3	5
488	1	20	25.6489	1	2	2	2	3	5	3	36	2	2	1	1	2	2	2	1	1	2	1	1	2	1	1	5	1	1	2	1	1	4	1	1	1	3	1	3	5	5	5	11	10	36	5	5	6	6
489	1	19	19.5312	1	2	2	1	3	3	4	24	2	4	4	3	3	4	4	2	2	4	2	2	3	5	2	1	3	4	5	4	1	1	1	2	4	3	2	5	19	11	10	20	16	76	6	2	6	4
490	2	19	20.5761	1	2	2	1	3	3	3	18	1	1	1	1	1	1	1	2	1	3	1	1	1	1	1	5	1	1	1	1	1	4	1	1	1	1	1	1	6	5	5	5	5	26	5	5	5	3
491	1	23	19.9184	4	2	1	1	4	5	3	48	1	1	1	1	1	1	1	1	1	2	1	1	1	1	1	4	1	1	1	1	1	1	1	1	1	5	1	1	5	5	5	5	9	29	1	6	1	4
492	1	25	36.8313	5	1	2	2	2	4	4	24	1	1	1	1	1	1	1	1	1	1	1	1	1	1	1	4	1	1	1	1	1	4	1	1	1	2	1	2	5	5	5	6	6	27	5	5	4	5
493	2	23	24.7721	5	1	1	2	1	3	2	4	1	1	1	1	1	1	1	1	1	1	1	1	1	1	1	5	1	1	1	1	1	5	1	1	1	1	1	1	5	5	5	5	5	25	5	5	5	5
494	1	22	21.7181	5	1	1	2	5	5	4	80	1	1	1	1	1	1	1	1	1	1	1	1	1	5	1	1	1	1	5	1	1	1	1	1	1	5	1	5	9	5	5	13	9	41	1	1	1	1
495	1	19	22.3954	3	2	1	2	1	3	3	6	1	1	1	1	1	1	5	1	1	1	1	1	1	1	1	5	1	1	1	1	1	1	1	1	1	5	1	5	5	5	5	13	9	37	1	1	1	1
496	1	22	56.5867	4	1	2	2	4	5	3	48	1	5	1	1	5	1	5	1	1	1	1	1	5	1	1	1	1	1	5	1	1	1	1	1	1	5	1	5	5	5	5	25	13	53	3	3	3	3
497	1	21	28.5968	3	1	2	2	4	5	4	64	5	4	1	1	1	1	5	1	1	1	1	1	1	2	1	3	1	1	1	1	1	4	1	1	1	2	1	2	6	5	5	10	13	39	4	3	3	3
498	1	23	25.9924	5	1	2	1	1	1	2	0	3	3	3	3	3	3	3	3	3	3	3	3	3	3	3	3	3	3	3	3	3	3	3	3	3	3	3	3	15	15	15	15	15	75	4	4	4	4
499	1	22	9.79592	5	2	2	1	2	3	3	12	1	1	1	1	2	1	1	1	1	2	1	2	1	1	1	4	1	1	2	1	1	4	1	1	1	1	1	2	5	6	5	8	5	29	4	6	6	5
500	1	27	23.7022	5	1	1	2	4	5	3	48	4	4	1	1	5	1	2	1	1	1	1	1	2	1	1	5	1	1	1	1	1	1	1	1	1	1	1	1	5	5	5	11	11	37	1	1	1	5
501	2	21	23.4375	3	2	2	1	4	4	3	36	5	1	5	5	1	5	1	5	5	5	5	5	1	5	5	5	5	5	1	5	5	5	5	5	5	1	5	1	25	25	25	5	17	97	7	7	7	7
502	1	35	22	5	1	1	1	3	3	3	18	4	2	4	4	2	4	2	4	4	4	4	4	2	4	4	4	4	4	2	4	4	4	4	4	4	2	4	2	20	20	20	10	16	86	1	1	1	1
503	2	22	19.1327	5	1	2	1	1	4	2	6	5	1	3	1	1	5	1	1	1	2	1	1	1	2	1	4	1	1	2	1	1	3	1	1	1	1	1	1	8	5	5	6	13	37	4	3	2	2
504	2	22	20.7031	5	1	1	2	4	5	4	64	1	1	1	1	1	1	5	1	1	1	1	1	1	1	1	4	1	1	1	1	1	5	1	1	1	1	1	2	5	5	5	10	5	30	2	3	3	2
505	1	23	24.3827	5	1	2	1	2	5	5	40	1	5	1	1	5	1	5	1	1	1	1	1	5	1	1	1	1	1	5	1	1	1	1	1	1	5	1	5	5	5	5	25	13	53	1	1	1	1
506	1	24	19.8407	5	1	1	2	4	5	2	32	1	2	2	1	2	1	2	3	1	3	1	1	4	3	1	2	1	1	3	1	1	3	1	1	1	2	1	3	10	5	5	14	7	41	5	6	6	6
507	1	24	26.1224	5	1	1	2	4	5	4	64	1	1	1	1	1	1	1	1	1	1	1	1	1	1	1	5	1	1	1	1	1	5	1	1	1	1	1	1	5	5	5	5	5	25	4	4	4	4
508	2	22	17.301	5	1	1	2	4	3	3	24	1	1	1	1	1	1	1	1	1	1	1	2	1	1	1	4	1	1	1	1	1	5	1	1	1	1	1	1	5	6	5	5	5	26	1	4	4	4
509	1	23	18.2857	5	2	2	1	1	2	2	2	1	1	2	1	2	1	2	3	1	3	1	2	2	2	1	4	1	1	2	1	1	4	1	1	1	2	1	2	9	6	5	10	6	36	5	5	6	7
510	2	22	19.1512	5	1	2	1	1	3	4	8	5	1	3	1	1	1	1	1	1	2	1	1	2	1	1	4	1	1	2	1	1	1	1	1	1	3	1	2	7	5	5	8	11	36	4	4	4	4
511	1	22	26.2966	5	1	2	2	2	5	4	32	1	4	2	2	4	2	4	2	2	2	2	2	4	2	2	2	2	2	4	2	2	2	2	2	2	4	2	4	10	10	10	20	13	63	1	1	1	1
512	2	23	23.7812	4	1	1	2	5	5	3	60	4	3	1	1	1	1	2	1	1	3	1	1	1	2	1	4	1	1	1	1	1	3	1	1	1	1	1	2	6	5	5	7	10	33	6	7	6	5
513	1	24	26.8274	5	1	2	1	1	3	3	6	1	1	1	2	2	1	2	1	1	3	1	1	3	1	1	4	1	1	3	1	1	3	1	1	1	2	1	2	5	5	5	12	7	34	5	5	6	5
514	2	19	22.8571	2	1	1	2	5	5	5	100	1	5	1	1	1	1	1	1	1	1	1	1	1	1	1	5	1	1	3	1	1	3	1	1	1	1	1	1	5	5	5	7	9	31	1	1	1	1
515	1	20	21.6049	1	1	1	1	1	1	1	0	1	5	1	1	5	1	5	1	1	1	1	1	5	1	1	1	1	1	5	1	1	1	1	1	1	5	1	5	5	5	5	25	13	53	7	7	7	7
516	2	22	15.5896	5	1	2	1	3	3	2	12	1	1	3	1	1	1	2	1	1	4	1	1	1	1	1	3	1	1	3	1	1	2	1	1	1	2	1	2	7	5	5	9	6	32	4	4	4	4
517	1	20	22.448	2	1	1	1	4	5	5	80	1	5	1	4	5	1	5	1	1	1	1	1	5	1	1	1	1	1	5	1	1	1	1	1	1	5	1	5	5	5	5	25	16	56	1	1	1	1
518	1	24	22.7583	5	1	1	2	3	4	4	36	1	1	2	2	1	1	1	1	1	3	1	1	2	2	1	5	1	1	2	1	1	4	1	1	1	2	1	2	7	5	5	8	7	32	3	5	5	5
519	1	22	19.5918	5	2	2	1	2	3	3	12	1	1	1	1	1	1	1	1	1	1	1	1	1	1	1	4	1	1	2	1	1	4	1	1	1	1	1	2	5	5	5	7	5	27	4	4	4	4
520	1	22	20.0474	5	2	1	2	1	3	4	8	1	2	1	1	5	1	2	1	1	1	1	1	2	1	1	4	1	1	2	1	1	1	1	1	1	2	1	1	5	5	5	12	7	34	4	4	4	4
521	2	20	20.7008	2	1	2	1	4	5	5	80	5	1	1	1	1	1	1	1	1	3	1	1	1	1	1	5	1	1	2	1	1	5	1	1	1	1	1	1	5	5	5	6	9	30	5	3	6	3
522	1	22	18.2531	5	2	2	2	5	5	5	100	1	2	1	1	1	1	1	1	1	2	1	1	2	1	1	4	1	1	2	1	1	4	1	1	1	1	1	2	5	5	5	8	6	29	1	1	5	4
523	1	24	23.7654	5	1	1	2	4	5	3	48	1	5	1	1	5	1	5	1	1	1	1	1	5	1	1	1	1	1	5	1	1	1	1	1	1	5	1	5	5	5	5	25	13	53	1	1	1	1
524	1	18	16.4233	1	2	2	1	1	1	2	0	1	2	3	1	1	1	1	1	1	3	1	1	5	1	1	3	1	1	1	1	1	1	1	1	1	5	1	5	7	5	5	13	10	40	1	1	1	1
525	1	22	24.2215	5	1	2	1	1	1	3	0	1	5	1	1	5	1	5	1	1	1	1	1	5	1	1	1	1	1	5	1	1	1	1	1	1	5	1	5	5	5	5	25	13	53	1	1	1	1
526	1	21	25.2493	5	2	1	1	4	5	4	64	1	5	1	1	5	1	5	1	1	1	1	1	5	1	1	1	1	1	5	1	1	1	1	1	1	5	1	1	5	5	5	21	13	49	1	1	1	1
527	2	22	17.9592	5	1	2	1	5	5	4	80	1	5	1	1	5	1	5	5	1	1	3	1	3	2	1	1	1	1	4	1	1	3	1	1	1	4	1	4	10	7	5	21	12	55	5	3	4	4
528	2	22	20.4491	4	1	1	2	3	4	4	36	1	5	1	1	5	1	5	1	1	1	1	1	5	1	1	1	1	1	5	1	1	1	1	1	1	5	1	5	5	5	5	25	13	53	1	1	1	1
529	1	21	30.1896	4	2	1	1	2	2	3	6	3	3	1	1	2	2	2	1	1	1	1	1	2	1	1	4	1	1	2	1	1	4	1	1	1	2	1	2	5	5	5	10	11	36	4	3	5	4
530	1	20	22.3954	3	1	1	1	4	5	3	48	3	3	3	3	3	3	3	3	3	3	3	3	3	3	3	3	3	3	3	3	3	3	3	3	3	3	3	3	15	15	15	15	15	75	4	4	4	4
531	1	22	24.7252	5	1	1	1	5	5	5	100	5	1	1	1	1	5	1	1	1	1	1	1	1	1	1	5	1	1	1	1	1	5	1	1	1	5	1	5	5	5	5	9	17	41	4	4	4	4
532	2	22	17.1029	5	2	1	1	4	5	4	64	1	1	1	1	1	1	1	1	1	2	1	1	1	1	1	5	1	1	1	1	1	5	1	1	1	1	1	1	5	5	5	5	5	25	1	4	3	1
533	2	20	20.202	2	2	2	2	1	1	2	0	1	5	1	1	3	3	3	3	1	1	1	1	5	1	1	1	1	1	5	1	1	1	1	1	1	5	1	5	7	5	5	21	15	53	1	1	1	1
534	2	20	20.5714	2	2	2	1	3	4	3	27	1	1	1	1	5	1	1	1	1	1	1	1	1	1	1	2	1	1	1	1	1	3	1	1	1	2	1	3	5	5	5	11	6	32	3	2	3	3
535	2	23	18.8268	5	2	1	2	1	3	2	4	2	1	3	1	5	1	1	1	1	1	1	1	1	5	1	5	1	1	1	1	1	5	1	1	1	1	1	1	11	5	5	9	6	36	6	6	3	3
536	1	24	47.2499	5	2	1	1	2	5	3	24	1	4	1	1	1	1	3	5	1	1	1	1	1	1	1	3	1	3	3	1	1	1	1	1	1	5	1	5	11	5	5	13	12	46	1	1	1	1
537	1	22	23.8884	4	1	1	2	2	4	5	30	1	2	1	1	2	1	2	1	1	4	1	1	2	1	1	1	1	1	1	1	1	5	1	1	1	2	1	5	5	5	5	12	7	34	1	1	1	1
538	2	21	21.5451	4	1	2	1	2	3	3	12	1	2	3	1	2	1	1	1	1	5	1	1	1	1	1	4	1	1	2	1	1	2	1	1	1	1	1	1	7	5	5	7	6	30	5	5	5	5
539	1	18	21.2245	1	2	2	2	1	2	5	5	1	1	1	1	1	1	1	1	1	2	1	1	1	1	1	2	1	1	1	1	1	3	1	1	1	2	1	1	5	5	5	5	6	26	4	5	5	5
540	1	19	24.1633	1	2	1	2	2	1	3	0	1	1	1	1	1	1	1	1	1	1	1	1	1	1	1	5	1	1	1	1	1	5	1	1	1	1	1	1	5	5	5	5	5	25	5	3	5	1
541	1	18	24.1633	1	2	2	2	2	5	3	24	1	1	1	1	1	1	1	1	1	1	1	1	1	1	1	4	1	1	2	1	1	4	1	1	1	1	1	2	5	5	5	7	5	27	4	3	5	5
542	1	19	22.2222	1	2	1	2	3	2	3	9	1	1	1	1	1	1	2	1	1	1	1	1	2	1	1	4	1	1	2	1	1	4	1	1	1	2	1	2	5	5	5	9	6	30	5	5	5	5
543	1	18	25.0593	1	2	2	2	3	3	4	24	2	4	2	5	5	2	5	4	3	5	3	2	5	4	2	1	2	5	5	1	1	1	1	1	3	5	1	5	18	12	5	25	18	78	7	7	7	7
544	1	18	23.1481	1	2	2	2	4	5	4	64	1	1	2	1	1	1	1	1	1	2	1	1	1	1	1	4	1	1	1	1	1	5	1	1	1	1	1	1	6	5	5	5	5	26	3	3	2	3
545	1	18	28.7319	1	2	1	2	2	3	3	12	1	1	1	1	1	1	1	1	1	1	1	1	1	1	1	3	1	1	1	1	1	5	1	1	1	1	1	1	5	5	5	5	5	25	4	6	6	6
546	1	18	21.6788	1	2	2	2	4	5	4	64	1	1	1	1	1	1	1	1	1	1	1	1	1	1	1	4	1	1	1	1	1	4	1	1	1	1	1	1	5	5	5	5	5	25	3	5	6	5
547	2	19	17.7557	1	2	1	2	2	2	5	10	1	1	1	1	1	1	1	1	1	1	1	1	1	1	1	3	1	1	1	1	1	5	1	1	1	1	1	1	5	5	5	5	5	25	6	1	7	7
548	1	18	17.9592	1	2	1	2	2	3	3	12	1	1	1	1	1	1	1	1	1	1	1	1	1	1	1	3	1	1	1	1	1	3	1	1	1	1	1	1	5	5	5	5	5	25	4	4	4	4
549	2	18	18.4911	1	2	2	1	1	1	3	0	1	1	1	1	1	1	1	1	1	1	1	1	1	1	1	4	1	1	1	1	1	4	1	1	1	1	1	1	5	5	5	5	5	25	6	1	6	6
550	1	18	23.3887	1	2	1	1	2	1	4	0	1	2	1	1	2	1	2	1	1	2	1	1	2	1	1	2	1	1	3	1	1	2	1	1	1	3	1	2	5	5	5	11	8	34	4	4	4	5
551	1	18	25.8806	1	2	2	1	4	5	3	48	1	1	5	1	1	1	1	1	1	1	1	1	1	2	1	3	1	1	1	1	1	3	1	1	1	1	1	1	10	5	5	5	5	30	1	6	3	1
552	2	17	18.4265	1	2	2	2	2	3	3	12	1	1	1	1	2	1	1	1	1	1	1	1	3	1	1	2	1	1	4	1	1	3	1	1	1	1	1	3	5	5	5	13	5	33	7	7	7	7
553	1	18	25.2493	1	2	2	1	3	2	3	9	1	2	1	1	2	1	2	1	1	1	1	1	2	1	1	1	1	1	2	1	1	3	1	1	1	2	1	3	5	5	5	11	7	33	5	5	5	5
554	1	18	20.4511	1	2	1	2	1	1	3	0	1	4	1	1	1	1	1	1	1	2	1	1	1	1	1	3	1	1	1	1	1	3	1	1	1	1	1	2	5	5	5	6	8	29	4	4	4	4
555	1	18	19.6232	1	2	2	1	3	2	3	9	1	1	1	1	1	1	1	1	1	1	1	1	1	1	1	5	1	1	1	1	1	5	1	1	1	1	1	1	5	5	5	5	5	25	5	5	7	7
556	1	18	31.6374	1	2	2	1	3	2	3	9	1	2	1	1	1	1	1	1	1	1	1	1	1	1	1	3	1	1	2	1	1	3	1	1	1	2	1	2	5	5	5	7	7	29	4	4	5	5
557	2	18	19.1001	1	2	2	1	2	2	4	8	1	1	1	1	5	1	1	1	1	1	1	1	1	1	1	5	1	1	1	1	1	5	1	1	1	1	1	1	5	5	5	9	5	29	1	1	1	1
558	1	19	24.6914	1	2	2	2	4	2	3	12	1	1	1	1	1	1	1	1	1	3	1	1	1	1	1	3	1	1	1	1	1	2	1	1	1	1	1	1	5	5	5	5	5	25	2	5	5	5
559	1	17	23.8884	1	2	1	1	4	4	3	36	2	2	2	1	2	1	2	1	1	3	1	2	2	2	2	2	1	1	2	1	1	3	1	1	1	2	1	2	7	7	5	10	8	37	5	5	6	5
560	1	18	31.0735	1	2	2	1	3	2	5	15	1	1	1	1	1	1	2	2	1	1	1	1	1	2	1	3	1	1	2	1	1	4	1	1	2	1	1	2	8	5	5	8	5	31	5	5	4	5
561	2	20	24.2215	1	2	2	2	2	3	3	12	1	5	1	1	1	5	1	5	1	1	1	1	1	5	5	5	1	1	5	1	1	5	1	1	1	5	1	1	13	9	5	9	17	53	2	2	2	2
562	1	18	16.1415	1	2	1	2	2	3	3	12	5	1	1	1	1	1	1	1	1	3	1	1	1	1	1	3	1	1	2	1	1	3	3	1	1	1	1	2	5	5	7	7	9	33	5	5	6	6
563	1	38	18.7175	1	2	1	1	2	2	3	6	1	1	1	1	1	1	1	1	1	1	1	1	1	1	1	5	1	1	1	1	1	5	1	1	1	5	1	1	5	5	5	5	9	29	1	1	1	1
564	2	17	22.0386	1	2	2	2	1	2	5	5	1	1	2	1	1	1	1	2	1	1	1	1	1	1	1	5	1	1	1	1	1	5	1	1	1	1	1	1	7	5	5	5	5	27	4	7	7	6
565	1	17	25.9516	1	2	2	2	2	4	3	18	1	5	1	1	1	1	1	1	1	1	1	1	1	1	1	4	1	1	2	1	1	3	1	1	1	1	1	1	5	5	5	6	9	30	3	1	1	3
566	1	18	21.7994	1	2	2	2	2	3	2	8	1	1	1	1	1	1	2	1	1	1	1	1	2	1	1	1	1	1	3	1	1	1	1	1	1	1	1	2	5	5	5	10	5	30	3	6	4	5
567	1	18	26.0617	1	2	1	2	4	4	3	36	5	1	1	1	1	1	1	1	1	1	1	1	1	1	1	4	1	1	5	1	1	2	1	1	1	1	1	1	5	5	5	9	9	33	3	3	2	5
568	1	18	22.5981	1	2	1	2	1	2	2	2	1	2	2	1	2	1	1	1	1	2	1	1	2	1	1	3	1	1	2	1	1	3	1	1	1	2	1	2	6	5	5	9	7	32	4	4	4	4
569	1	18	21.1327	1	2	2	2	2	2	4	8	1	1	1	1	1	1	1	1	1	1	1	1	1	1	1	5	1	1	1	1	1	5	1	1	1	1	1	1	5	5	5	5	5	25	2	6	5	3
570	1	18	23.1206	1	2	1	2	4	5	4	64	1	1	3	1	2	1	3	1	1	1	3	3	2	2	2	4	1	1	2	1	1	4	1	1	1	2	1	2	8	10	5	11	6	40	4	4	4	4
571	1	18	20.4511	1	2	2	2	5	5	4	80	1	1	1	1	1	1	1	1	1	1	1	1	1	2	1	3	1	1	2	1	1	3	1	1	1	2	1	1	6	5	5	6	6	28	3	1	4	2
572	1	18	32.2831	1	2	2	2	3	3	5	30	1	1	1	1	1	1	1	1	1	1	1	3	2	2	2	4	1	1	1	1	1	5	1	1	1	1	1	2	6	8	5	7	5	31	5	6	4	5
573	1	19	20.0474	1	2	2	1	2	2	3	6	1	1	1	1	1	1	1	1	1	1	1	1	1	1	1	5	1	1	1	1	1	3	1	1	1	1	1	1	5	5	5	5	5	25	2	3	2	1
574	1	18	16.563	1	2	2	2	2	4	3	18	1	1	1	1	2	1	2	1	1	3	3	3	2	3	1	2	1	1	2	1	1	4	2	1	1	1	1	1	7	9	6	9	5	36	7	7	7	7
575	1	18	32.0503	1	2	1	2	2	4	3	18	1	3	1	1	1	1	1	1	1	1	1	1	1	1	1	4	1	1	1	1	1	4	1	1	1	1	1	1	5	5	5	5	7	27	5	4	5	2
576	1	18	19.5918	1	2	2	1	2	2	2	4	2	2	3	1	2	1	2	1	1	3	1	1	2	1	1	3	1	1	2	1	1	3	1	1	1	2	1	2	7	5	5	10	8	35	3	3	4	4
577	1	18	21.2245	1	2	2	1	3	3	4	24	1	1	1	1	1	1	1	1	1	4	1	1	1	2	1	3	1	1	1	1	1	5	1	1	1	1	1	1	6	5	5	5	5	26	7	7	7	7
578	1	19	23.6614	1	2	1	1	2	5	4	32	1	1	2	1	1	1	1	3	1	1	2	2	1	2	1	4	2	2	1	1	1	3	1	1	2	1	1	1	11	8	5	5	5	34	2	7	5	7
579	1	18	57.8016	1	2	1	2	4	5	3	48	2	2	1	1	3	2	3	3	1	1	1	1	1	2	1	3	1	1	2	1	1	1	1	1	1	5	1	2	8	5	5	11	12	41	5	5	5	5
580	1	20	21.2031	1	2	2	1	4	5	4	64	2	4	2	1	2	4	1	1	1	5	3	3	3	1	1	3	3	3	2	1	1	1	1	1	1	1	5	1	8	11	9	9	12	49	4	4	4	4
581	2	19	21.83	1	2	2	1	1	3	4	8	5	1	1	1	1	1	1	1	1	1	1	1	1	2	1	4	1	1	1	1	1	5	1	1	1	1	1	1	6	5	5	5	9	30	4	5	4	1
582	1	18	18.4965	1	2	1	2	4	3	2	16	1	2	1	1	2	1	2	1	1	1	1	1	2	1	1	3	1	1	2	1	1	1	1	1	1	2	1	2	5	5	5	10	7	32	5	6	3	3
583	2	18	22.8571	1	2	1	2	4	4	3	36	1	1	1	1	1	1	1	1	1	1	1	1	1	2	1	4	1	1	1	1	1	4	1	1	1	1	1	1	6	5	5	5	5	26	4	5	5	5
584	1	18	20.8307	1	2	1	2	1	1	2	0	1	2	3	1	1	1	1	1	1	1	1	1	1	1	1	4	1	1	1	1	1	5	1	1	1	1	1	1	7	5	5	5	6	28	6	6	6	6
585	2	20	19.0311	3	1	2	1	1	1	1	0	2	2	1	1	3	3	3	1	1	1	1	1	3	1	1	3	1	1	3	1	1	3	1	1	1	3	1	3	5	5	5	15	11	41	1	1	1	1
586	1	18	23.0546	1	2	2	1	2	2	3	6	1	1	1	1	1	1	1	1	1	3	1	1	1	1	1	4	1	1	1	1	1	5	1	1	1	1	1	1	5	5	5	5	5	25	3	3	6	6
587	1	19	19.6232	1	2	1	2	1	1	1	0	2	1	3	1	2	1	2	1	1	4	3	3	2	2	2	4	1	1	2	1	1	4	3	1	1	1	1	2	8	10	7	10	6	41	6	6	6	6
588	1	18	19.0381	1	2	1	2	4	2	3	12	1	1	2	1	1	1	1	1	1	1	1	1	2	1	1	1	1	1	1	1	1	3	1	1	1	1	1	1	6	5	5	6	5	27	5	3	6	5
589	2	17	18.3655	1	2	1	2	2	2	3	6	3	3	3	3	3	3	3	3	3	3	3	3	3	3	3	3	3	3	3	3	3	3	3	3	3	3	3	3	15	15	15	15	15	75	4	4	4	4
590	1	18	22.3863	1	2	2	1	2	1	3	0	1	1	1	1	1	1	1	1	1	1	1	1	1	1	1	5	1	1	1	1	1	5	1	1	1	1	1	1	5	5	5	5	5	25	4	2	3	4
591	1	18	19.2526	1	2	2	2	1	2	2	2	1	1	1	1	1	1	1	1	1	1	1	1	1	1	1	4	1	1	1	1	1	4	1	1	1	1	1	1	5	5	5	5	5	25	1	5	7	7
592	1	18	19.0311	1	2	2	1	2	3	3	12	4	2	2	1	2	1	2	1	1	3	2	2	2	1	1	5	1	2	1	1	1	3	1	1	1	1	1	2	7	7	5	9	9	37	5	3	5	5
593	1	22	20.5151	4	1	2	1	4	5	4	64	1	1	1	1	1	1	1	1	1	1	1	1	1	1	1	2	1	1	1	1	1	4	3	1	4	2	4	3	8	5	10	7	6	36	1	1	1	3
594	1	18	17.1563	1	2	1	2	2	3	3	12	2	3	1	1	2	1	4	4	1	4	1	1	3	2	1	1	1	1	5	1	1	1	1	1	2	2	1	4	10	5	5	18	9	47	5	4	6	6
595	1	18	29.4108	1	2	2	2	2	3	3	12	1	1	1	1	1	1	1	1	1	5	1	1	1	1	1	5	1	1	1	1	1	5	1	1	1	5	1	1	5	5	5	5	9	29	1	1	1	1
596	1	19	24.4898	1	2	1	2	2	2	3	6	1	1	1	1	1	1	1	1	1	1	1	1	1	1	1	5	1	1	1	1	1	5	1	1	1	1	1	1	5	5	5	5	5	25	5	7	5	3
597	1	18	18.4013	1	2	2	2	3	4	5	45	1	2	2	1	1	1	2	1	1	3	2	2	2	2	2	1	1	2	2	1	1	1	1	1	2	2	1	3	9	8	5	10	7	39	5	3	4	5
598	1	18	32.5577	1	2	1	2	4	5	4	64	1	1	2	1	1	1	1	1	1	2	2	2	1	2	1	5	1	1	1	1	1	5	1	1	1	1	1	1	7	7	5	5	5	29	4	6	6	7
599	1	18	22.4913	1	2	2	1	1	1	2	0	1	1	1	1	1	1	1	1	1	1	1	1	2	1	1	2	1	5	3	1	1	2	1	1	1	1	1	3	9	5	5	10	5	34	4	4	5	5
600	1	17	20.0474	1	2	1	2	3	3	4	24	1	2	1	1	1	1	1	3	1	3	1	1	2	1	1	3	1	3	2	1	1	4	1	1	1	1	1	2	9	5	5	8	6	33	3	4	7	7
601	1	18	35.1489	1	2	1	1	2	4	5	30	1	1	1	1	1	1	1	1	1	1	1	1	1	1	1	3	1	1	1	1	1	3	1	1	1	1	1	1	5	5	5	5	5	25	3	3	3	5
602	2	22	20.0796	4	1	2	1	1	4	3	9	4	2	4	4	2	4	2	2	2	2	2	2	4	2	2	2	2	2	4	2	2	2	2	2	2	4	2	4	12	10	10	16	18	66	3	3	3	3
603	2	22	19.5717	4	2	2	1	1	3	4	8	1	2	2	1	2	1	4	2	1	3	3	3	4	4	3	1	3	4	5	1	1	1	1	1	3	3	1	5	15	13	5	20	8	61	2	4	3	3
604	2	18	16.901	1	2	1	2	1	1	1	0	1	5	1	1	5	1	5	1	1	1	1	1	5	1	1	1	1	1	5	1	1	1	1	1	1	5	1	5	5	5	5	25	13	53	1	7	4	4
605	1	22	21.9138	4	1	2	1	4	5	4	64	5	2	1	1	2	1	1	1	1	2	1	1	2	1	1	4	1	1	2	1	1	3	1	1	1	2	1	2	5	5	5	9	11	35	4	4	4	4
606	2	22	20.7031	4	2	1	1	1	1	1	0	1	2	1	1	2	1	2	1	4	3	1	1	2	1	1	3	4	4	2	4	1	1	1	1	1	3	1	5	8	11	8	13	8	48	4	4	4	4
607	1	18	30.9304	1	2	1	2	4	5	3	48	1	1	2	1	1	1	1	1	1	1	1	1	1	2	1	2	1	1	1	1	1	2	1	1	1	1	1	2	7	5	5	6	5	28	5	7	7	5
608	1	18	22.4913	1	2	2	1	1	2	2	2	5	1	1	1	1	1	1	1	1	2	1	1	2	1	1	4	1	1	2	1	1	5	1	1	1	1	1	1	5	5	5	7	9	31	6	5	5	5
609	1	18	17.3745	1	2	2	2	4	4	3	36	1	1	1	1	1	1	1	1	1	1	1	1	1	2	1	4	1	1	1	1	1	4	1	1	1	1	1	2	6	5	5	6	5	27	3	4	5	5
610	1	18	20.3383	1	2	2	2	1	2	2	2	1	2	2	1	2	1	2	1	1	2	2	2	2	2	1	2	1	1	2	1	1	2	1	1	1	2	1	2	7	7	5	10	7	36	3	5	5	5
611	1	20	23.5457	3	1	1	2	4	5	4	64	1	1	1	1	1	1	1	1	1	1	1	1	1	1	1	5	1	1	1	1	1	5	1	1	1	1	1	1	5	5	5	5	5	25	5	5	5	5
612	2	22	20.5693	5	1	1	2	5	5	3	60	1	2	1	1	2	4	3	4	1	1	1	1	2	2	1	4	1	1	2	1	1	1	1	1	1	2	1	2	9	5	5	11	10	40	4	4	4	4
613	1	18	22.8571	1	2	2	2	2	2	3	6	1	2	2	1	2	1	2	3	1	3	2	2	3	3	2	1	2	2	5	1	1	1	1	1	2	2	1	4	12	9	5	16	7	49	5	6	5	4
614	2	22	22.2656	4	2	2	2	1	1	3	0	1	1	1	1	1	1	1	1	1	1	1	1	1	1	1	5	1	1	1	1	1	5	1	1	1	1	1	1	5	5	5	5	5	25	7	1	6	7
615	2	18	21.5645	1	2	2	1	1	1	1	0	1	1	1	1	1	1	1	1	1	1	1	1	1	1	1	5	1	1	2	1	1	5	1	1	1	2	1	2	5	5	5	7	6	28	3	2	4	3
616	1	18	21.5349	1	2	2	2	4	5	4	64	1	1	1	1	1	1	1	1	1	1	1	1	1	1	1	2	1	1	1	1	1	4	1	1	1	1	1	2	5	5	5	6	5	26	3	6	4	3
617	1	19	23.6652	1	2	2	1	3	2	5	15	1	1	1	1	1	1	3	1	1	1	1	1	2	4	2	2	1	2	4	1	1	2	1	1	2	1	1	4	10	6	5	14	5	40	3	4	5	5
618	2	19	20.0773	3	2	2	1	4	4	4	48	1	1	2	1	1	5	1	1	1	2	1	1	1	2	1	4	1	1	2	1	1	3	1	1	1	1	1	1	7	5	5	6	9	32	2	3	3	2
619	2	18	18.424	1	2	2	1	1	1	3	0	1	3	1	1	2	1	1	1	1	1	1	1	1	1	1	4	1	1	2	1	1	3	1	1	1	2	1	3	5	5	5	9	8	32	2	1	4	2
620	2	18	17.9982	1	2	2	1	2	2	2	4	2	1	1	1	1	1	1	1	1	1	1	1	1	5	5	5	1	1	1	1	1	3	1	1	1	1	1	1	9	9	5	5	6	34	3	5	3	5
621	1	18	20.7157	1	2	2	2	3	3	2	12	1	2	2	1	2	2	2	2	1	2	3	3	3	3	3	3	2	1	2	1	1	4	1	1	2	1	1	2	10	12	5	11	7	45	5	5	5	5
622	2	20	19.257	4	2	2	1	5	4	4	60	4	3	2	1	2	1	2	3	1	4	2	2	3	1	1	2	1	1	3	2	2	1	2	2	2	2	2	1	9	7	10	11	11	48	5	4	4	3
623	1	24	20.4529	4	2	1	2	4	5	5	80	1	2	1	1	3	3	1	1	1	1	1	1	1	1	1	4	1	1	2	1	1	3	1	1	1	2	1	3	5	5	5	10	9	34	1	1	1	1
[truncated: 85 more columns]
